# Supplementary material for: 3-(2-Bromo­acet­yl)-6-fluoro-2H-chromen-2-one
Source: Acta Crystallogr Sect E Struct Rep Online. 2011 Aug 6;67(Pt 9):o2264. doi: 10.1107/S1600536811030960 (PMC3200785; doi:10.1107/S1600536811030960)
Supplement: Supplementary file 1 [file e-67-o2264-sup1.cif]

##############################################################################
#                                                                            #
# This CIF contains the data in a paper accepted for publication in          #
# Acta Crystallographica Section E. It conforms to the requirements of       #
# Notes for Authors for Acta Crystallographica Section E, and has been       #
# peer reviewed under the auspices of the IUCr Commission on Journals.       #
#                                                                            #
# Full details of the Crystallographic Information File format               #
# are given in the paper "The Crystallographic Information File (CIF):       #
# a New Standard Archive File for Crystallography" by S. R. Hall, F. H.      #
# Allen and I. D. Brown [Acta Cryst. (1991), A47, 655-685].                  #
#                                                                            #
# The current version of the core CIF dictionary is obtainable from          #
# ftp://ftp.iucr.org/pub/cif_core.dic.                                       #
#                                                                            #
# Software is freely available for graphical display of the structure(s)     #
# in this CIF. For information consult the CIF software page                 #
# http://www.iucr.org/resources/cif/software.                                #
#                                                                            #
# This file may be used for bona fide research purposes within the           #
# scientific community so long as proper attribution is given to the journal # 
# article from which it was obtained.                                        #
#                                                                            #
##############################################################################
data_global
_audit_creation_method     'PLATON <TABLE ACC> option'
_journal_date_recd_electronic     2011-07-24
_journal_date_accepted     2011-08-01
_journal_name_full     'Acta Crystallographica, Section E'
_journal_year     2011
_journal_volume     67
_journal_issue      9
_journal_page_first     o2264
_journal_page_last     o2264
_journal_paper_category     QO
_journal_coeditor_code     BT5592
_publ_contact_author_name
;
Dr. Sudarshan Mahapatra
;
_publ_contact_author_address
;
Solid State and Structural Chemistry Unit
Indian Institute of Science
Bangalore 560 012
India
;
_publ_contact_author_email     sudarshan@sscu.iisc.ernet.in
_publ_contact_author_fax     '(91) 80 2360 1310'
_publ_contact_author_phone     '(91) 80 2293 2796'
_publ_section_title
;
3-(2-Bromoacetyl)-6-fluoro-2<i>H</i>-chromen-2-one
;
loop_
    _publ_author_name
    _publ_author_footnote
    _publ_author_address
    'HarishKumar, H. N.' .
;
Department of Post Graduate Studies and Research in Chemistry,
School of Chemical Sciences Kuvempu University,
Shankaraghatta,
Karnataka 577 451,
India
;
    'Mahapatra, Sudarshan' .
;
Solid State and Structural Chemistry Unit
Indian Institute of Science
Bangalore 560 012
India
;
    'Venugopala, K. N.' .
;
Solid State and Structural Chemistry Unit
Indian Institute of Science
Bangalore 560 012
India
;
    'Kittappa Mariswamy Mahadevan' .
;
Department of Post Graduate Studies and Research in Chemistry,
School of Chemical Sciences Kuvempu University,
Shankaraghatta,
Karnataka 577 451,
India
;
data_I
_chemical_name_systematic
;
3-(2-Bromoacetyl)-6-fluoro-2<i>H</i>-chromen-2-one
;
_chemical_name_common     3-(bromoacetyl)-6-fluoro-2H-chromen-2-one
_chemical_formula_moiety     'C11 H6 Br F O3'
_chemical_formula_sum     'C11 H6 Br F O3'
_chemical_formula_structural     ?
_chemical_formula_iupac     'C11 H6 Br F O3'
_chemical_formula_weight     285.06
_chemical_melting_point     ?
_symmetry_cell_setting     monoclinic
_symmetry_space_group_name_H-M     'P 21/n'
_symmetry_space_group_name_Hall     '-P 2yn'
loop_
    _symmetry_equiv_pos_site_id
    _symmetry_equiv_pos_as_xyz
    1 x,y,z
    2 1/2-x,1/2+y,1/2-z
    3 -x,-y,-z
    4 1/2+x,1/2-y,1/2+z
_cell_length_a     4.0590(5)
_cell_length_b     11.7719(13)
_cell_length_c     21.608(2)
_cell_angle_alpha     90
_cell_angle_beta     94.318(10)
_cell_angle_gamma     90
_cell_volume     1029.6(2)
_cell_formula_units_Z     4
_cell_measurement_reflns_used     2007
_cell_measurement_theta_min     3.3
_cell_measurement_theta_max     26.0
_cell_measurement_temperature     293(2)
_cell_special_details     ?
_exptl_crystal_description     needle
_exptl_crystal_colour     yellow
_exptl_crystal_size_max     0.30
_exptl_crystal_size_mid     0.20
_exptl_crystal_size_min     0.10
_exptl_crystal_size_rad     ?
_exptl_crystal_density_diffrn     1.839
_exptl_crystal_density_meas     ?
_exptl_crystal_density_method     'Not Measured'
_exptl_crystal_F_000     560
_exptl_absorpt_coefficient_mu     3.993
_exptl_absorpt_correction_type     multi-scan
_exptl_absorpt_process_details     '(SADABS; Sheldrick, 1996)'
_exptl_absorpt_correction_T_min     0.2009
_exptl_absorpt_correction_T_max     0.5063
_exptl_special_details
;
;
_diffrn_ambient_temperature     293(2)
_diffrn_radiation_type     'MoK\a'
_diffrn_radiation_wavelength     0.71073
_diffrn_radiation_source     'Enhance (Mo) X-ray Source'
_diffrn_radiation_monochromator     'graphite'
_diffrn_measurement_device_type     'Bruker SMART CCD area-detector'
_diffrn_measurement_method     \w
_diffrn_detector_area_resol_mean     16.0839
_diffrn_reflns_number     10491
_diffrn_reflns_av_R_equivalents     0.0357
_diffrn_reflns_av_sigmaI/netI     0.0389
_diffrn_reflns_theta_min     3.32
_diffrn_reflns_theta_max     25.99
_diffrn_reflns_theta_full     25.00
_diffrn_measured_fraction_theta_max     0.999
_diffrn_measured_fraction_theta_full     0.998
_diffrn_reflns_limit_h_min     -5
_diffrn_reflns_limit_h_max     4
_diffrn_reflns_limit_k_min     -14
_diffrn_reflns_limit_k_max     14
_diffrn_reflns_limit_l_min     -26
_diffrn_reflns_limit_l_max     26
_diffrn_reflns_reduction_process
;
;
_diffrn_standards_number     0
_diffrn_standards_interval_count     .
_diffrn_standards_interval_time     .
_diffrn_standards_decay_%     ?
loop_
    _diffrn_standard_refln_index_h
    _diffrn_standard_refln_index_k
    _diffrn_standard_refln_index_l
    ? ? ?
_refine_special_details
;
 Refinement of F^2^ against ALL reflections.  The weighted R-factor wR and
 goodness of fit S are based on F^2^, conventional R-factors R are based
 on F, with F set to zero for negative F^2^. The threshold expression of
 F^2^ > 2sigma(F^2^) is used only for calculating R-factors(gt) etc. and is
 not relevant to the choice of reflections for refinement.  R-factors based
 on F^2^ are statistically about twice as large as those based on F, and R-
 factors based on ALL data will be even larger.
;
_reflns_number_total     2007
_reflns_number_gt     1438
_reflns_threshold_expression     I>2\s(I)
_refine_ls_structure_factor_coef     Fsqd
_refine_ls_matrix_type     full
_refine_ls_R_factor_all     0.0464
_refine_ls_R_factor_gt     0.0293
_refine_ls_wR_factor_gt     0.0628
_refine_ls_wR_factor_ref     0.0647
_refine_ls_goodness_of_fit_ref     0.951
_refine_ls_restrained_S_all     0.951
_refine_ls_number_reflns     2007
_refine_ls_number_parameters     145
_refine_ls_number_restraints     0
_refine_ls_hydrogen_treatment     constr
_refine_ls_weighting_scheme     calc
_refine_ls_weighting_details
         'calc w=1/[\s^2^(Fo^2^)+(0.0335P)^2^+0.0000P] where P=(Fo^2^+2Fc^2^)/3'
_atom_sites_solution_hydrogens     geom
_atom_sites_solution_primary     direct
_atom_sites_solution_secondary     difmap
_refine_ls_shift/su_max     0.001
_refine_ls_shift/su_mean     0.000
_refine_diff_density_max     0.205
_refine_diff_density_min     -0.370
_refine_ls_extinction_method     none
_refine_ls_extinction_coef     ?
loop_
    _atom_type_symbol
    _atom_type_description
    _atom_type_scat_dispersion_real
    _atom_type_scat_dispersion_imag
    _atom_type_scat_source
    O O 0.0106 0.0060 'International Tables Vol C Tables 4.2.6.8 and 6.1.1.4'
    F F 0.0171 0.0103 'International Tables Vol C Tables 4.2.6.8 and 6.1.1.4'
    Br Br -0.2901 2.4595 'International Tables Vol C Tables 4.2.6.8 and 6.1.1.4'
    H H 0.0000 0.0000 'International Tables Vol C Tables 4.2.6.8 and 6.1.1.4'
    C C 0.0033 0.0016 'International Tables Vol C Tables 4.2.6.8 and 6.1.1.4'
_computing_data_collection     'SMART (Bruker, 1998)'
_computing_cell_refinement     'SAINT (Bruker, 1998)'
_computing_data_reduction     'SAINT (Bruker, 1998)'
_computing_structure_solution     'SHELXTL (Sheldrick, 2008)'
_computing_structure_refinement     'SHELXL97 (Sheldrick, 2008)'
_computing_molecular_graphics     'ORTEP-3 for Window (Farrugia, 1997)'
_computing_publication_material     'PLATON (Spek, 2009)'
loop_
    _atom_site_type_symbol
    _atom_site_label
    _atom_site_fract_x
    _atom_site_fract_y
    _atom_site_fract_z
    _atom_site_U_iso_or_equiv
    _atom_site_thermal_displace_type
    _atom_site_calc_flag
    _atom_site_refinement_flags
    _atom_site_occupancy
    Br Br1 0.29450(7) 0.10699(2) -0.070920(10)
                                             0.05530(10)
                                                       Uani . . 1.000
    F F1 0.1896(5) 0.78595(14) 0.21546(8) 0.0728(7) Uani . . 1.000
    O O1 -0.1428(4) 0.34429(15) 0.16976(8) 0.0450(6) Uani . . 1.000
    O O2 -0.1904(5) 0.19171(16) 0.11181(9) 0.0630(8) Uani . . 1.000
    O O3 0.3915(5) 0.34027(16) -0.01840(9) 0.0606(8) Uani . . 1.000
    C C1 -0.0789(7) 0.2860(2) 0.11695(12) 0.0405(9) Uani . . 1.000
    C C2 0.1133(6) 0.3458(2) 0.07253(11) 0.0320(8) Uani . . 1.000
    C C3 0.1926(6) 0.4562(2) 0.08252(11) 0.0351(9) Uani . . 1.000
    C C4 0.1121(6) 0.5154(2) 0.13648(11) 0.0338(8) Uani . . 1.000
    C C5 0.1933(7) 0.6296(2) 0.14854(13) 0.0428(10) Uani . . 1.000
    C C6 0.1139(7) 0.6754(2) 0.20335(14) 0.0478(10) Uani . . 1.000
    C C7 -0.0399(7) 0.6145(3) 0.24778(13) 0.0531(11) Uani . . 1.000
    C C8 -0.1208(7) 0.5031(3) 0.23639(12) 0.0487(10) Uani . . 1.000
    C C9 -0.0485(6) 0.4551(2) 0.18082(11) 0.0372(9) Uani . . 1.000
    C C10 0.2260(6) 0.2882(2) 0.01622(12) 0.0362(9) Uani . . 1.000
    C C11 0.1383(7) 0.1654(2) 0.00482(12) 0.0417(9) Uani . . 1.000
    H H3 0.30428 0.49474 0.05289 0.0421 Uiso . . 1.000
    H H5 0.29859 0.67285 0.11987 0.0514 Uiso . . 1.000
    H H7 -0.08758 0.64873 0.28485 0.0637 Uiso . . 1.000
    H H8 -0.22291 0.46050 0.26572 0.0585 Uiso . . 1.000
    H H11A -0.10000 0.15723 0.00318 0.0500 Uiso . . 1.000
    H H11B 0.23180 0.12039 0.03940 0.0500 Uiso . . 1.000
loop_
    _atom_site_aniso_label
    _atom_site_aniso_U_11
    _atom_site_aniso_U_22
    _atom_site_aniso_U_33
    _atom_site_aniso_U_12
    _atom_site_aniso_U_13
    _atom_site_aniso_U_23
    Br1 0.0651(2) 0.0464(2) 0.0556(2) -0.0025(2) 0.0125(2) -0.0186(2)
    F1 0.1021(14) 0.0435(11) 0.0734(12) -0.0040(10) 0.0097(10) -0.0273(9)
    O1 0.0634(12) 0.0387(11) 0.0351(10) -0.0073(10) 0.0176(9) -0.0014(9)
    O2 0.0971(16) 0.0386(13) 0.0576(13) -0.0262(12) 0.0342(12) -0.0060(10)
    O3 0.0977(16) 0.0382(11) 0.0506(12) -0.0227(12) 0.0377(12) -0.0104(10)
    C1 0.0487(17) 0.0389(17) 0.0346(15) -0.0033(14) 0.0086(13) 0.0010(13)
    C2 0.0372(15) 0.0297(14) 0.0297(14) -0.0041(12) 0.0070(12) 0.0004(11)
    C3 0.0406(15) 0.0320(16) 0.0331(15) -0.0054(12) 0.0065(12) 0.0017(11)
    C4 0.0361(14) 0.0329(15) 0.0324(14) 0.0025(12) 0.0027(12) -0.0025(12)
    C5 0.0499(17) 0.0359(17) 0.0433(16) -0.0014(13) 0.0075(13) -0.0040(12)
    C6 0.0550(18) 0.0336(17) 0.0540(19) 0.0068(15) -0.0013(16) -0.0144(14)
    C7 0.063(2) 0.055(2) 0.0413(17) 0.0138(17) 0.0044(15) -0.0154(15)
    C8 0.0570(19) 0.0529(19) 0.0376(16) 0.0047(16) 0.0123(14) -0.0051(14)
    C9 0.0416(16) 0.0338(16) 0.0363(15) 0.0039(13) 0.0037(13) -0.0037(12)
    C10 0.0407(15) 0.0321(16) 0.0361(15) -0.0031(12) 0.0053(12) -0.0013(12)
    C11 0.0477(16) 0.0343(16) 0.0446(16) -0.0053(14) 0.0142(13) -0.0095(12)
_geom_special_details
;
Bond distances, angles <i>etc</i>. have been calculated using the rounded
fractional coordinates. All su's are estimated from the variances of the
(full) variance-covariance matrix. The cell e.s.d.'s are taken into account in
the estimation of distances, angles and torsion angles
;
loop_
    _geom_bond_atom_site_label_1
    _geom_bond_atom_site_label_2
    _geom_bond_site_symmetry_1
    _geom_bond_site_symmetry_2
    _geom_bond_distance
    _geom_bond_publ_flag
    Br1 C11 . . 1.926(3) n
    F1 C6 . . 1.358(3) n
    O1 C1 . . 1.373(3) n
    O1 C9 . . 1.375(3) n
    O2 C1 . . 1.201(3) n
    O3 C10 . . 1.209(3) n
    C1 C2 . . 1.462(4) no
    C2 C3 . . 1.352(3) no
    C2 C10 . . 1.494(3) no
    C3 C4 . . 1.418(3) no
    C4 C5 . . 1.404(3) no
    C4 C9 . . 1.393(3) no
    C5 C6 . . 1.362(4) no
    C6 C7 . . 1.384(4) no
    C7 C8 . . 1.370(5) no
    C8 C9 . . 1.379(4) no
    C10 C11 . . 1.505(3) no
    C3 H3 . . 0.9300 no
    C5 H5 . . 0.9300 no
    C7 H7 . . 0.9300 no
    C8 H8 . . 0.9300 no
    C11 H11A . . 0.9700 no
    C11 H11B . . 0.9700 no
loop_
    _geom_contact_atom_site_label_1
    _geom_contact_atom_site_label_2
    _geom_contact_distance
    _geom_contact_site_symmetry_1
    _geom_contact_site_symmetry_2
    _geom_contact_publ_flag
    Br1 O3 2.9861(19) . . no
    Br1 C11 3.747(3) . 1_655 no
    Br1 H11A 2.8900 . 1_655 no
    F1 O1 3.053(3) . 2_555 no
    F1 C8 3.226(4) . 2_555 no
    F1 C9 3.259(3) . 2_555 no
    F1 H8 2.8400 . 2_455 no
    O1 F1 3.053(3) . 2_545 no
    O2 C11 2.772(3) . . no
    O2 C2 3.411(3) . 1_455 no
    O2 C10 3.230(3) . 1_455 no
    O3 C2 3.403(3) . 1_655 no
    O3 C3 3.296(3) . 3_665 no
    O3 C5 3.404(3) . 3_665 no
    O3 Br1 2.9861(19) . . no
    O1 H7 2.7600 . 2_445 no
    O2 H7 2.5200 . 2_445 no
    O2 H11B 2.5500 . . no
    O2 H11A 2.4400 . . no
    O2 H11B 2.8500 . 1_455 no
    O3 H3 2.4300 . . no
    O3 H3 2.4500 . 3_665 no
    O3 H5 2.6100 . 3_665 no
    C1 C2 3.420(4) . 1_455 no
    C1 C10 3.431(4) . 1_455 no
    C2 O2 3.411(3) . 1_655 no
    C2 O3 3.403(3) . 1_455 no
    C2 C1 3.420(4) . 1_655 no
    C3 O3 3.296(3) . 3_665 no
    C4 C9 3.541(3) . 1_655 no
    C5 C8 3.574(4) . 1_655 no
    C5 O3 3.404(3) . 3_665 no
    C6 C7 3.569(4) . 1_655 no
    C7 C6 3.569(4) . 1_455 no
    C8 C5 3.574(4) . 1_455 no
    C8 F1 3.226(4) . 2_545 no
    C9 C4 3.541(3) . 1_455 no
    C9 F1 3.259(3) . 2_545 no
    C10 C1 3.431(4) . 1_655 no
    C10 O2 3.230(3) . 1_655 no
    C11 Br1 3.747(3) . 1_455 no
    C11 O2 2.772(3) . . no
    C1 H7 3.0600 . 2_445 no
    C1 H11A 2.8800 . . no
    C1 H11B 2.9200 . . no
    C11 H11A 3.1000 . 1_655 no
    H3 O3 2.4300 . . no
    H3 H5 2.5500 . . no
    H3 O3 2.4500 . 3_665 no
    H5 H3 2.5500 . . no
    H5 O3 2.6100 . 3_665 no
    H7 O1 2.7600 . 2_455 no
    H7 O2 2.5200 . 2_455 no
    H7 C1 3.0600 . 2_455 no
    H8 F1 2.8400 . 2_445 no
    H11A Br1 2.8900 . 1_455 no
    H11A O2 2.4400 . . no
    H11A C1 2.8800 . . no
    H11A C11 3.1000 . 1_455 no
    H11B O2 2.5500 . . no
    H11B O2 2.8500 . 1_655 no
    H11B C1 2.9200 . . no
loop_
    _geom_angle_atom_site_label_1
    _geom_angle_atom_site_label_2
    _geom_angle_atom_site_label_3
    _geom_angle_site_symmetry_1
    _geom_angle_site_symmetry_2
    _geom_angle_site_symmetry_3
    _geom_angle
    _geom_angle_publ_flag
    C1 O1 C9 . . . 123.43(19) n
    O1 C1 O2 . . . 116.5(2) n
    O1 C1 C2 . . . 116.7(2) n
    O2 C1 C2 . . . 126.9(2) n
    C1 C2 C3 . . . 119.4(2) no
    C1 C2 C10 . . . 121.8(2) no
    C3 C2 C10 . . . 118.8(2) no
    C2 C3 C4 . . . 122.5(2) no
    C3 C4 C5 . . . 123.9(2) no
    C3 C4 C9 . . . 117.6(2) no
    C5 C4 C9 . . . 118.4(2) no
    C4 C5 C6 . . . 118.2(2) no
    F1 C6 C5 . . . 118.8(2) n
    F1 C6 C7 . . . 118.0(3) n
    C5 C6 C7 . . . 123.2(2) no
    C6 C7 C8 . . . 119.1(3) no
    C7 C8 C9 . . . 119.0(3) no
    O1 C9 C4 . . . 120.2(2) n
    O1 C9 C8 . . . 117.7(2) n
    C4 C9 C8 . . . 122.1(2) no
    O3 C10 C2 . . . 119.5(2) n
    O3 C10 C11 . . . 121.4(2) n
    C2 C10 C11 . . . 119.1(2) no
    Br1 C11 C10 . . . 113.15(18) n
    C2 C3 H3 . . . 119.00 no
    C4 C3 H3 . . . 119.00 no
    C4 C5 H5 . . . 121.00 no
    C6 C5 H5 . . . 121.00 no
    C6 C7 H7 . . . 120.00 no
    C8 C7 H7 . . . 120.00 no
    C7 C8 H8 . . . 120.00 no
    C9 C8 H8 . . . 121.00 no
    Br1 C11 H11A . . . 109.00 no
    Br1 C11 H11B . . . 109.00 no
    C10 C11 H11A . . . 109.00 no
    C10 C11 H11B . . . 109.00 no
    H11A C11 H11B . . . 108.00 no
loop_
    _geom_torsion_atom_site_label_1
    _geom_torsion_atom_site_label_2
    _geom_torsion_atom_site_label_3
    _geom_torsion_atom_site_label_4
    _geom_torsion_site_symmetry_1
    _geom_torsion_site_symmetry_2
    _geom_torsion_site_symmetry_3
    _geom_torsion_site_symmetry_4
    _geom_torsion
    _geom_torsion_publ_flag
    C9 O1 C1 O2 . . . . -176.2(2) no
    C9 O1 C1 C2 . . . . 2.9(3) no
    C1 O1 C9 C4 . . . . 2.0(3) no
    C1 O1 C9 C8 . . . . -178.5(2) no
    O1 C1 C2 C3 . . . . -5.6(4) no
    O1 C1 C2 C10 . . . . 174.2(2) no
    O2 C1 C2 C3 . . . . 173.4(3) no
    O2 C1 C2 C10 . . . . -6.8(4) no
    C1 C2 C3 C4 . . . . 3.6(4) no
    C10 C2 C3 C4 . . . . -176.3(2) no
    C1 C2 C10 O3 . . . . -178.2(2) no
    C1 C2 C10 C11 . . . . 0.2(4) no
    C3 C2 C10 O3 . . . . 1.7(4) no
    C3 C2 C10 C11 . . . . -179.9(2) no
    C2 C3 C4 C5 . . . . 179.4(3) no
    C2 C3 C4 C9 . . . . 1.4(4) no
    C3 C4 C5 C6 . . . . -177.3(3) no
    C9 C4 C5 C6 . . . . 0.7(4) no
    C3 C4 C9 O1 . . . . -4.2(3) no
    C3 C4 C9 C8 . . . . 176.3(2) no
    C5 C4 C9 O1 . . . . 177.7(2) no
    C5 C4 C9 C8 . . . . -1.8(4) no
    C4 C5 C6 F1 . . . . -179.7(2) no
    C4 C5 C6 C7 . . . . 0.6(4) no
    F1 C6 C7 C8 . . . . 179.5(3) no
    C5 C6 C7 C8 . . . . -0.8(4) no
    C6 C7 C8 C9 . . . . -0.4(4) no
    C7 C8 C9 O1 . . . . -177.8(2) no
    C7 C8 C9 C4 . . . . 1.7(4) no
    O3 C10 C11 Br1 . . . . -3.2(3) no
    C2 C10 C11 Br1 . . . . 178.48(18) no
loop_
    _geom_hbond_atom_site_label_D
    _geom_hbond_atom_site_label_H
    _geom_hbond_atom_site_label_A
    _geom_hbond_site_symmetry_A
    _geom_hbond_distance_DH
    _geom_hbond_distance_HA
    _geom_hbond_distance_DA
    _geom_hbond_angle_DHA
    _geom_hbond_publ_flag
    C3 H3 O3 3_665 0.93 2.45 3.296(3) 152 yes
    C7 H7 O2 2_455 0.93 2.52 3.425(3) 164 yes
    C11 H11A Br1 1_455 0.97 2.89 3.747(3) 148 yes
