# Supplementary material for: 3-(2-Bromo­acet­yl)-6-fluoro-2H-chromen-2-one
Source: Acta Crystallogr Sect E Struct Rep Online. 2011 Aug 6;67(Pt 9):o2264. doi: 10.1107/S1600536811030960 (PMC3200785; doi:10.1107/S1600536811030960)
Supplement: Supplementary file 2 [file e-67-o2264-Isup2.hkl]

#
# h,k,l, Fc-squared, Fo-squared, sigma(Fo-squared) and status flag
#
data_I
_shelx_title '    FACTYLCU in P2(1)/n'
_shelx_refln_list_code          4
_shelx_F_calc_maximum      188.41
_exptl_crystal_F_000       696.00
_reflns_d_resolution_high  0.8108
 
loop_
 _symmetry_equiv_pos_as_xyz
 'x, y, z'
 '-x+1/2, y+1/2, -z+1/2'
 '-x, -y, -z'
 'x-1/2, -y-1/2, z-1/2'
 
_cell_length_a     4.0590
_cell_length_b    11.7719
_cell_length_c    21.6079
_cell_angle_alpha  90.000
_cell_angle_beta   94.318
_cell_angle_gamma  90.000
 
_shelx_F_squared_multiplier     1.000
 
loop_
 _refln_index_h
 _refln_index_k
 _refln_index_l
 _refln_F_squared_calc
 _refln_F_squared_meas
 _refln_F_squared_sigma
 _refln_observed_status
   2   0   0     7563.09     7285.54     59.43 o
   4   0   0       13.91       10.03     23.67 o
   1   1   0     8593.88     8609.20     33.41 o
   2   1   0     3733.15     3739.31     20.76 o
   3   1   0     1031.12     1066.89     13.92 o
   4   1   0      130.61      109.28     22.26 o
   0   2   0     1089.91     1218.89     10.62 o
   1   2   0     9270.58     8850.23     42.49 o
   2   2   0       41.45       51.74      4.39 o
   3   2   0      541.65      509.58     13.98 o
   4   2   0        1.65       15.83     21.36 o
   1   3   0       31.31       39.25      3.18 o
   2   3   0      514.78      528.75     10.12 o
   3   3   0       41.80       50.33      6.17 o
   4   3   0      268.74      269.07     24.51 o
   0   4   0    10352.12    10310.86     68.85 o
   1   4   0     3294.20     3342.43     19.34 o
   2   4   0     1716.72     1643.24     23.34 o
   3   4   0      222.62      237.00     12.12 o
   4   4   0       25.93       31.36     22.94 o
   1   5   0      313.06      287.51      7.52 o
   2   5   0      170.21      172.86      8.39 o
   3   5   0      555.89      554.75     22.55 o
   4   5   0      132.21      127.48     26.99 o
   0   6   0      763.24     1019.84     18.79 o
   1   6   0     7546.83     7412.90     96.06 o
   2   6   0      654.49      638.10     13.33 o
   3   6   0     1486.16     1452.17     39.66 o
   4   6   0      295.61      252.43     33.52 o
   1   7   0      101.30      110.45      6.38 o
   2   7   0      124.17      129.83      8.22 o
   3   7   0       46.31       51.00     20.52 o
   4   7   0      359.39      347.51     42.13 o
   0   8   0      605.13      624.92     23.42 o
   1   8   0      439.14      465.82     19.20 o
   2   8   0      303.20      310.16     22.98 o
   3   8   0       65.43       75.37     22.94 o
   4   8   0       10.70        0.00     27.30 o
   1   9   0      326.83      307.43     18.57 o
   2   9   0       34.81       30.96     19.68 o
   3   9   0      193.85      226.58     28.94 o
   0  10   0     1110.85     1145.74     32.83 o
   1  10   0      128.63      123.55     17.32 o
   2  10   0      592.77      617.11     27.48 o
   3  10   0        6.61        5.06     24.14 o
   1  11   0        7.12        9.63     16.46 o
   2  11   0      184.65      188.18     22.83 o
   3  11   0       17.76       20.50     24.03 o
   0  12   0      106.84      107.72     34.06 o
   1  12   0      631.36      657.85     31.80 o
   2  12   0      102.66       99.37     25.36 o
   1  13   0       23.04       22.01     32.55 o
   2  13   0       32.32       34.38     35.06 o
   0  14   0      184.73      209.45     33.49 o
   1  14   0       13.05       24.89     33.30 o
  -5   0   1      149.63      219.33     61.04 o
  -3   0   1       74.09       77.28     10.83 o
  -1   0   1       47.59       64.49      3.01 o
   1   0   1     5202.46     5275.65     32.48 o
   3   0   1       42.98       38.26     10.33 o
  -4   1   1       65.99       45.67     22.57 o
  -3   1   1       45.48       42.77      6.35 o
  -2   1   1      545.47      535.44      8.10 o
  -1   1   1     3231.20     3227.29     17.05 o
   1   1   1     5570.59     5715.80     20.10 o
   2   1   1     3597.30     3487.39     26.01 o
   3   1   1      618.05      590.72     11.17 o
   4   1   1      101.53       96.53     18.11 o
  -4   2   1      392.13      383.39     29.43 o
  -3   2   1      159.29      149.02      6.72 o
  -2   2   1     2194.10     2152.08     19.45 o
  -1   2   1     1233.78     1277.41     12.87 o
   0   2   1     2022.16     2043.13     11.49 o
   1   2   1       93.55       91.30      3.52 o
   2   2   1      121.15      125.39      5.32 o
   3   2   1       98.67      100.29      7.29 o
   4   2   1      217.96      229.05     23.52 o
  -4   3   1        0.02        3.10     25.97 o
  -3   3   1       16.44       25.13      8.64 o
  -2   3   1      501.33      500.42     10.56 o
  -1   3   1     6301.83     6328.21     38.18 o
   0   3   1     1002.41      997.65      8.59 o
   1   3   1     9016.34     8819.93     46.06 o
   2   3   1     1047.16     1089.97     13.44 o
   3   3   1     1078.23     1089.52     15.95 o
   4   3   1       57.08       51.43     19.81 o
  -4   4   1      115.78      122.89     26.00 o
  -3   4   1      922.21      904.84     17.28 o
  -2   4   1      961.49      973.16     12.22 o
  -1   4   1     4393.55     4330.54     24.52 o
   0   4   1      301.05      301.75      6.27 o
   1   4   1      218.44      222.84      6.98 o
   2   4   1      219.12      222.41      7.55 o
   3   4   1       76.30       84.58      7.98 o
   4   4   1        9.27       12.33     23.40 o
  -4   5   1        0.69        7.75     24.92 o
  -3   5   1      322.46      309.49     17.33 o
  -2   5   1      749.88      730.74     18.19 o
  -1   5   1      335.22      357.06      9.73 o
   0   5   1     9352.69     9400.58     58.70 o
   1   5   1      191.13      197.37      9.37 o
   2   5   1     2080.71     1956.72     21.61 o
   3   5   1        2.03        5.03     10.65 o
   4   5   1      101.70      115.00     27.56 o
  -4   6   1        7.96        1.17     25.45 o
  -3   6   1      541.42      568.69     24.73 o
  -2   6   1      895.00      896.77     18.91 o
  -1   6   1     1135.90     1186.36     19.77 o
   0   6   1       43.28       72.40      6.94 o
   1   6   1      189.88      220.35     12.57 o
   2   6   1        9.75       18.23      7.18 o
   3   6   1      455.34      461.15     33.78 o
   4   6   1        3.12        5.26     25.14 o
  -4   7   1        9.59        0.00     25.55 o
  -3   7   1       62.68       72.19     21.40 o
  -2   7   1       25.53       23.85      5.53 o
  -1   7   1     2948.67     2921.35     34.06 o
   0   7   1      296.34      311.51     10.62 o
   1   7   1     1838.68     1688.68     24.56 o
   2   7   1       48.58       48.69      8.88 o
   3   7   1      545.13      519.11     28.78 o
   4   7   1       56.38       42.74     26.46 o
  -4   8   1       95.64      133.14     35.01 o
  -3   8   1      266.21      228.48     25.56 o
  -2   8   1     1339.14     1312.63     34.83 o
  -1   8   1      559.55      525.49     18.05 o
   0   8   1      522.61      515.63     15.32 o
   1   8   1        4.36        2.53      7.19 o
   2   8   1       97.67      116.17     20.50 o
   3   8   1       76.28       67.38     23.86 o
   4   8   1       80.21       73.04     27.29 o
  -3   9   1        5.43       12.09     23.86 o
  -2   9   1       65.26       75.46     19.01 o
  -1   9   1       13.38       19.61     13.11 o
   0   9   1     2282.52     2244.61     30.97 o
   1   9   1        7.78       15.86      7.19 o
   2   9   1     1351.37     1325.35     37.83 o
   3   9   1       21.48       16.04     25.58 o
  -3  10   1      276.97      331.25     29.49 o
  -2  10   1      143.25      131.87     22.44 o
  -1  10   1      553.64      545.50     20.68 o
   0  10   1      197.35      200.53     13.85 o
   1  10   1       12.75       11.81     15.74 o
   2  10   1        1.31       10.53     19.16 o
   3  10   1       47.67       59.12     24.74 o
  -3  11   1      169.89      154.44     36.04 o
  -2  11   1      199.70      221.13     23.01 o
  -1  11   1      397.40      414.75     22.77 o
   0  11   1      753.93      701.58     32.68 o
   1  11   1      137.83      163.95     18.82 o
   2  11   1      107.55      113.48     20.53 o
   3  11   1      202.38      213.13     28.64 o
  -2  12   1      269.82      333.29     32.52 o
  -1  12   1       12.09       15.90     30.92 o
   0  12   1       18.68        0.00     20.75 o
   1  12   1        0.12       12.13     21.66 o
   2  12   1       10.62       14.21     21.46 o
  -2  13   1       78.16       31.78     35.77 o
  -1  13   1      167.64      192.97     39.22 o
   0  13   1      419.68      420.23     27.63 o
   1  13   1       77.99      133.71     33.52 o
   2  13   1       72.82       89.44     34.53 o
  -1  14   1      129.88      170.96     34.45 o
   0  14   1        0.72        0.00     22.74 o
   1  14   1        4.67       13.95     34.38 o
  -4   0   2      206.79      197.45     27.32 o
  -2   0   2      269.93      271.88      8.00 o
   2   0   2     8022.61     8039.76     90.05 o
   4   0   2      665.76      664.55     39.33 o
  -4   1   2       81.94       68.29     17.44 o
  -3   1   2     1161.43     1193.80     16.94 o
  -2   1   2      582.05      550.66      9.43 o
  -1   1   2     3278.04     3161.08     24.38 o
   1   1   2    17686.34    17449.48     58.67 o
   2   1   2     1653.20     1705.60     13.23 o
   3   1   2       33.72       35.99      7.01 o
   4   1   2       29.13       11.73     18.50 o
  -4   2   2        7.75       17.99     17.62 o
  -3   2   2        3.98        9.73      8.55 o
  -2   2   2        4.81        8.06      4.78 o
  -1   2   2     1101.24     1032.42     13.42 o
   0   2   2      249.99      260.29      5.00 o
   1   2   2     1165.67     1047.06      9.32 o
   2   2   2     1352.71     1314.85     12.77 o
   3   2   2     1638.40     1662.04     23.91 o
   4   2   2       37.82       68.92     32.04 o
  -4   3   2      269.49      317.80     25.69 o
  -3   3   2      284.69      309.50     11.79 o
  -2   3   2     4566.78     4486.19     29.84 o
  -1   3   2      272.40      274.30      3.89 o
   0   3   2     6862.35     6763.86     35.76 o
   1   3   2     2213.38     2342.31     15.73 o
   2   3   2      226.26      220.23      8.59 o
   3   3   2       85.80       87.97      7.77 o
   4   3   2       26.01       25.18     20.08 o
  -4   4   2      132.30      149.49     17.49 o
  -3   4   2       54.06       58.18      7.90 o
  -2   4   2       58.57       49.69      4.92 o
  -1   4   2      261.48      272.14      6.64 o
   0   4   2     6045.42     6193.38     22.76 o
   1   4   2     2008.71     2072.64     18.17 o
   2   4   2     2701.94     2656.57     23.02 o
   3   4   2      167.98      179.53     10.72 o
   4   4   2       53.58       66.64     21.68 o
  -4   5   2       76.81       81.64     25.64 o
  -3   5   2     1080.53     1045.77     24.98 o
  -2   5   2      116.18      115.19      5.70 o
  -1   5   2     4687.59     4607.17     31.74 o
   0   5   2      406.47      431.51      8.90 o
   1   5   2      859.12      811.59     15.54 o
   2   5   2       73.10       88.04      7.71 o
   3   5   2        1.85       15.64     11.93 o
   4   5   2       42.77       47.43     23.45 o
  -4   6   2       53.45       43.38     27.94 o
  -3   6   2        2.19        3.80     14.47 o
  -2   6   2       98.38       89.88      6.15 o
  -1   6   2      141.19      136.96      9.55 o
   0   6   2      401.70      377.14     10.07 o
   1   6   2     2498.91     2514.95     34.75 o
   2   6   2      730.77      707.93     15.54 o
   3   6   2      526.23      457.56     29.28 o
   4   6   2      156.54      156.75     27.71 o
  -4   7   2      176.89      140.92     30.91 o
  -3   7   2      380.22      378.60     28.15 o
  -2   7   2     3991.03     3963.36     35.85 o
  -1   7   2      313.08      325.63     15.18 o
   0   7   2     5631.57     5628.80     84.69 o
   1   7   2      710.19      728.53     16.62 o
   2   7   2       58.38       61.86     12.05 o
   3   7   2       12.97       19.20     19.04 o
   4   7   2        0.91       14.19     25.45 o
  -4   8   2        6.54       22.24     26.76 o
  -3   8   2      186.46      175.32     24.05 o
  -2   8   2       29.96       36.56     18.41 o
  -1   8   2      986.51      978.63     21.53 o
   0   8   2       77.02       73.75      8.70 o
   1   8   2     2801.74     2712.81     36.06 o
   2   8   2      754.27      749.70     30.38 o
   3   8   2      131.89      157.17     26.25 o
   4   8   2       34.31       31.54     29.03 o
  -3   9   2      615.77      581.80     43.81 o
  -2   9   2       20.21       23.93     17.94 o
  -1   9   2     2349.03     2264.31     32.25 o
   0   9   2       12.45        6.00     10.11 o
   1   9   2      182.30      197.73     12.12 o
   2   9   2       18.25       21.31     21.19 o
   3   9   2        3.25        0.00     22.23 o
  -3  10   2       47.56       61.28     24.70 o
  -2  10   2       30.36       42.47     19.93 o
  -1  10   2       95.90       92.55     15.14 o
   0  10   2      169.69      178.34     13.24 o
   1  10   2      141.27      131.56     16.71 o
   2  10   2      449.73      463.25     26.43 o
   3  10   2       15.04        0.00     23.48 o
  -3  11   2       12.85       30.83     30.67 o
  -2  11   2      551.42      574.66     33.95 o
  -1  11   2       77.94       87.73     16.11 o
   0  11   2      887.22      831.25     33.72 o
   1  11   2      184.19      160.32     18.99 o
   2  11   2       29.37       30.38     19.12 o
   3  11   2        2.84       13.17     25.22 o
  -2  12   2       26.35       23.39     28.11 o
  -1  12   2       10.78       17.00     23.94 o
   0  12   2        6.77       19.97     23.60 o
   1  12   2      982.66      935.72     36.35 o
   2  12   2       40.54       38.72     22.83 o
  -2  13   2       60.36       59.77     32.79 o
  -1  13   2      468.71      479.27     39.25 o
   0  13   2      226.97      228.40     29.48 o
   1  13   2      235.03      187.44     33.14 o
   2  13   2        0.99        2.97     32.28 o
  -1  14   2        3.10        0.12     32.17 o
   0  14   2       98.90      111.99     25.72 o
   1  14   2        2.14       29.05     35.10 o
  -5   0   3        5.05       12.22     49.22 o
  -3   0   3     2794.12     2653.84     27.74 o
  -1   0   3    31191.59    27300.25    298.12 o
   1   0   3       82.94       62.64      5.12 o
   3   0   3      183.39      199.55     11.77 o
  -4   1   3      279.21      279.56     17.68 o
  -3   1   3     1095.70     1052.36     16.02 o
  -2   1   3       88.34      104.92      6.23 o
  -1   1   3     1895.19     1928.75     15.35 o
   0   1   3     7402.47     7182.70     23.08 o
   1   1   3    35497.44    33162.10    130.61 o
   2   1   3       15.49       21.28      3.78 o
   3   1   3      589.40      621.73     15.63 o
   4   1   3       71.72       67.18     21.15 o
  -4   2   3      124.79      133.33     17.10 o
  -3   2   3      123.20      122.12      9.95 o
  -2   2   3     3428.18     3328.88     30.47 o
  -1   2   3     1650.44     1786.76     12.01 o
   0   2   3    16794.78    16035.40     44.36 o
   1   2   3     1840.01     2029.84     12.91 o
   2   2   3      435.81      410.88      8.84 o
   3   2   3      130.17      123.12      7.30 o
   4   2   3        4.29        6.21     30.68 o
  -4   3   3       78.58      106.97     17.58 o
  -3   3   3      490.43      501.65     12.91 o
  -2   3   3       26.24       22.27      7.42 o
  -1   3   3       59.69       61.43      3.00 o
   0   3   3        1.13        5.27      3.32 o
   1   3   3     1014.80     1017.93     13.71 o
   2   3   3      436.12      449.41     11.89 o
   3   3   3      438.66      441.49     12.21 o
   4   3   3        5.62        4.65     19.71 o
  -4   4   3       50.35       46.11     16.38 o
  -3   4   3     1054.46     1030.69     22.23 o
  -2   4   3     2609.77     2609.29     29.62 o
  -1   4   3     5083.23     5021.15     41.91 o
   0   4   3     3925.67     3867.42     23.58 o
   1   4   3     4569.49     4550.22     31.42 o
   2   4   3      707.69      720.28     14.79 o
   3   4   3      126.51      122.64     10.66 o
   4   4   3       29.95       34.21     20.12 o
  -4   5   3      107.78      129.00     21.84 o
  -3   5   3       48.50       59.82     12.39 o
  -2   5   3      108.56      106.53      7.62 o
  -1   5   3       72.58       72.37      7.13 o
   0   5   3      954.48      938.17     12.90 o
   1   5   3     2145.56     2385.77     36.97 o
   2   5   3     4090.14     4056.41     55.90 o
   3   5   3        0.40        0.02     11.78 o
   4   5   3      654.23      599.03     30.58 o
  -4   6   3      173.51      174.29     24.72 o
  -3   6   3       43.91       72.51     16.62 o
  -2   6   3     1139.31     1105.92     22.14 o
  -1   6   3      856.20      820.99     16.07 o
   0   6   3     5411.74     5403.55     31.19 o
   1   6   3     3572.07     3671.48     49.01 o
   2   6   3      686.78      639.61     20.42 o
   3   6   3       74.63       61.48     14.70 o
   4   6   3        3.06       25.52     26.64 o
  -4   7   3       23.11       12.71     22.10 o
  -3   7   3       39.44       39.80     18.44 o
  -2   7   3      632.95      610.01     14.20 o
  -1   7   3      363.64      352.09     15.08 o
   0   7   3      710.69      777.21     14.38 o
   1   7   3       14.44       17.97     12.61 o
   2   7   3       16.37       19.23     11.78 o
   3   7   3      550.27      534.92     28.49 o
   4   7   3       10.60       10.80     26.22 o
  -4   8   3       65.11       64.39     24.70 o
  -3   8   3      487.09      462.01     29.57 o
  -2   8   3      290.66      306.92     23.48 o
  -1   8   3      233.24      242.64     14.05 o
   0   8   3     1259.40     1230.26     19.25 o
   1   8   3      379.85      416.10     17.45 o
   2   8   3      204.77      216.11     21.51 o
   3   8   3       91.83       99.47     23.66 o
   4   8   3        0.98        0.34     28.68 o
  -3   9   3        0.99       26.68     23.34 o
  -2   9   3      247.67      214.01     21.10 o
  -1   9   3        6.21       11.67     11.85 o
   0   9   3        2.10        4.34      8.46 o
   1   9   3       67.77       77.45     11.49 o
   2   9   3      260.58      247.87     20.86 o
   3   9   3       89.29       93.26     26.62 o
  -3  10   3      244.37      255.78     27.71 o
  -2  10   3      195.83      201.90     22.58 o
  -1  10   3     1615.56     1656.76     30.20 o
   0  10   3      300.55      312.64     16.21 o
   1  10   3     1582.43     1512.14     33.78 o
   2  10   3        1.78        0.00     17.83 o
   3  10   3       39.61       29.31     24.29 o
  -3  11   3        1.65        0.00     33.34 o
  -2  11   3        0.31        7.84     23.54 o
  -1  11   3        1.54        0.00     17.97 o
   0  11   3       23.13       23.21     22.35 o
   1  11   3      168.96      193.33     20.18 o
   2  11   3      159.77      135.22     22.88 o
   3  11   3      170.12      173.15     25.62 o
  -2  12   3      277.71      380.73     30.89 o
  -1  12   3       53.64       55.63     20.27 o
   0  12   3      521.95      584.16     33.15 o
   1  12   3       42.32       33.75     21.70 o
   2  12   3      127.74      151.21     24.04 o
  -2  13   3       56.26       71.42     33.83 o
  -1  13   3        1.94        0.00     24.81 o
   0  13   3        3.42        9.91     25.00 o
   1  13   3       21.85       32.44     23.30 o
   2  13   3       35.75       46.15     30.12 o
  -1  14   3      242.18      336.57     53.70 o
   0  14   3        0.60        2.96     31.18 o
   1  14   3      153.25      183.37     36.71 o
  -4   0   4      335.36      364.34     32.47 o
  -2   0   4     5447.97     5445.21     45.63 o
   0   0   4        3.89        5.81      2.34 o
   2   0   4     1074.87     1108.92     27.42 o
   4   0   4      231.38      240.86     40.64 o
  -4   1   4        5.81        5.49     17.27 o
  -3   1   4       25.91       31.74      7.66 o
  -2   1   4       10.26        9.39      5.23 o
  -1   1   4     7289.49     7197.89     23.93 o
   0   1   4      429.37      440.11      4.98 o
   1   1   4    13537.89    13374.72     61.50 o
   2   1   4     1412.57     1364.14     13.04 o
   3   1   4      855.10      822.60     13.49 o
   4   1   4       88.12       73.35     21.83 o
  -4   2   4       30.64       27.88     15.40 o
  -3   2   4      775.56      731.11     15.46 o
  -2   2   4      833.22      869.74     14.53 o
  -1   2   4     3850.32     3793.24     16.57 o
   0   2   4      469.48      491.30      8.22 o
   1   2   4      399.55      430.46      6.97 o
   2   2   4       76.46       85.15      7.62 o
   3   2   4      383.37      425.53     10.70 o
   4   2   4        9.37       15.16     16.35 o
  -4   3   4       37.17       35.79     16.20 o
  -3   3   4        5.31        3.75      6.11 o
  -2   3   4     1601.66     1574.26     25.31 o
  -1   3   4      477.60      492.82      6.77 o
   0   3   4    13820.08    13173.42     75.78 o
   1   3   4     4168.18     4180.45     21.79 o
   2   3   4     2600.81     2519.59     24.16 o
   3   3   4      427.67      404.77     11.40 o
   4   3   4       84.35       84.92     21.09 o
  -4   4   4      329.87      313.20     25.35 o
  -3   4   4        7.33       10.23     11.78 o
  -2   4   4     4890.72     5032.02     57.68 o
  -1   4   4      217.16      243.62      6.95 o
   0   4   4       97.57       98.46      5.35 o
   1   4   4      713.75      767.45     11.97 o
   2   4   4       60.65       61.76      9.55 o
   3   4   4       55.57       57.61     10.30 o
   4   4   4       56.70       44.15     20.74 o
  -4   5   4       26.97       25.43     16.81 o
  -3   5   4       27.84       31.82     11.91 o
  -2   5   4      342.49      346.57      9.65 o
  -1   5   4     3886.79     3774.41     71.87 o
   0   5   4      613.39      620.62     14.01 o
   1   5   4     1103.73      945.71     21.57 o
   2   5   4      675.41      685.90     20.81 o
   3   5   4      476.62      469.98     21.34 o
   4   5   4       97.12       75.55     23.18 o
  -4   6   4       55.62       78.35     18.32 o
  -3   6   4      794.30      823.16     27.10 o
  -2   6   4       38.51       45.60      8.86 o
  -1   6   4      472.81      460.31     12.80 o
   0   6   4       83.25       59.01      8.80 o
   1   6   4       69.46       78.75     13.29 o
   2   6   4      102.53       84.66     19.26 o
   3   6   4      110.01       94.99     17.09 o
   4   6   4       69.96       77.49     21.63 o
  -4   7   4        2.64        0.00     22.36 o
  -3   7   4      241.07      224.28     19.32 o
  -2   7   4     1778.74     1659.87     47.02 o
  -1   7   4      237.31      222.98     13.28 o
   0   7   4     4691.34     4546.10     33.24 o
   1   7   4       68.96       74.14     13.56 o
   2   7   4     1736.90     1688.71     39.17 o
   3   7   4        9.63       11.01     20.97 o
   4   7   4       14.22       25.83     27.46 o
  -4   8   4       33.86       46.71     24.86 o
  -3   8   4      516.23      523.44     35.12 o
  -2   8   4      397.12      389.64     23.59 o
  -1   8   4      811.43      785.88     20.87 o
   0   8   4       49.58       40.81      8.41 o
   1   8   4        3.15        1.33     11.24 o
   2   8   4       16.15       11.73     18.28 o
   3   8   4      229.01      220.58     27.54 o
   4   8   4       28.31       33.39     24.16 o
  -3   9   4      204.74      223.59     30.75 o
  -2   9   4       32.47       24.43     17.53 o
  -1   9   4     1795.77     1745.72     28.17 o
   0   9   4       16.86       16.85     10.24 o
   1   9   4     1094.57     1144.90     23.92 o
   2   9   4       23.07       37.50     19.61 o
   3   9   4      255.81      243.39     30.52 o
  -3  10   4        6.83        0.00     31.39 o
  -2  10   4        5.64        0.00     19.54 o
  -1  10   4      771.46      701.60     21.61 o
   0  10   4       28.99       40.33     16.21 o
   1  10   4      290.74      264.77     20.54 o
   2  10   4        5.03        1.76     21.14 o
   3  10   4        8.39        4.70     24.22 o
  -3  11   4      138.53      133.98     34.27 o
  -2  11   4        9.94       17.00     25.28 o
  -1  11   4      157.26      205.98     21.76 o
   0  11   4      314.34      371.01     22.21 o
   1  11   4        2.90       10.11     17.51 o
   2  11   4      408.26      365.22     26.33 o
   3  11   4        1.50        0.00     23.95 o
  -2  12   4        2.10        0.00     25.15 o
  -1  12   4       18.54       23.88     21.85 o
   0  12   4      160.95      152.91     25.28 o
   1  12   4       47.51       45.22     22.59 o
   2  12   4        8.39        4.49     21.73 o
  -2  13   4       97.63      121.29     28.95 o
  -1  13   4      310.22      349.93     36.68 o
   0  13   4      273.61      341.44     35.67 o
   1  13   4       82.28       90.59     25.29 o
   2  13   4      161.52      177.72     34.20 o
  -1  14   4        3.96        4.37     27.11 o
   0  14   4       18.62       20.99     27.61 o
   1  14   4        5.37        0.00     28.91 o
  -3   0   5       12.44        8.97      8.61 o
  -1   0   5     1262.55     1369.68     15.39 o
   1   0   5     6230.11     6116.14     47.44 o
   3   0   5     1153.57     1187.48     51.73 o
  -4   1   5      326.07      343.29     22.90 o
  -3   1   5      727.54      718.24     17.96 o
  -2   1   5     2381.68     2283.27     31.08 o
  -1   1   5      762.62      757.98      7.23 o
   0   1   5     3998.03     4128.20     15.56 o
   1   1   5      782.11      823.70      8.35 o
   2   1   5      112.07      122.82     10.17 o
   3   1   5       98.95      101.12      6.06 o
   4   1   5       19.22       28.91     29.67 o
  -4   2   5       20.29       27.46     16.20 o
  -3   2   5       36.39       47.98      8.67 o
  -2   2   5       61.20       60.08      6.83 o
  -1   2   5     2080.53     2191.70     14.91 o
   0   2   5     5472.52     5571.55     30.72 o
   1   2   5     3379.03     3616.01     25.20 o
   2   2   5    11161.42    11102.69     92.32 o
   3   2   5      101.47       94.77      8.48 o
   4   2   5      212.98      208.10     19.50 o
  -4   3   5      169.20      165.93     19.23 o
  -3   3   5     1953.45     1987.76     38.70 o
  -2   3   5      214.18      188.73      9.73 o
  -1   3   5     6456.20     6399.97     37.16 o
   0   3   5     2616.09     2750.55     23.92 o
   1   3   5     1520.04     1531.04     14.05 o
   2   3   5     1298.41     1336.15     19.08 o
   3   3   5      235.94      222.48     11.16 o
   4   3   5       14.82       16.35     19.70 o
  -4   4   5       20.31       23.85     16.82 o
  -3   4   5       93.85       77.43     12.73 o
  -2   4   5      622.09      643.07     13.90 o
  -1   4   5     2448.45     2475.12     22.13 o
   0   4   5     1242.64     1239.82     12.01 o
   1   4   5     4746.79     4795.89     41.06 o
   2   4   5      101.55      109.01     10.71 o
   3   4   5     1329.00     1267.72     21.06 o
   4   4   5        9.29       11.46     21.37 o
  -4   5   5      173.88      197.13     24.25 o
  -3   5   5       21.69       22.48     12.29 o
  -2   5   5     1855.08     1767.29     25.46 o
  -1   5   5      121.75      124.79      7.61 o
   0   5   5     1796.57     1779.86     29.88 o
   1   5   5        6.96       10.70      8.74 o
   2   5   5        6.67       10.40     10.18 o
   3   5   5        0.13        5.93     15.41 o
   4   5   5       71.12       78.13     20.28 o
  -4   6   5        9.35        5.82     18.62 o
  -3   6   5       24.40       26.45     16.18 o
  -2   6   5       11.25       10.69      8.43 o
  -1   6   5      703.23      707.97     13.85 o
   0   6   5      512.66      500.48     13.51 o
   1   6   5     1262.57     1226.66     24.75 o
   2   6   5     1039.19     1024.59     38.37 o
   3   6   5      176.88      188.04     19.49 o
   4   6   5       71.55       86.64     23.98 o
  -4   7   5        6.41       14.86     20.80 o
  -3   7   5      823.58      837.56     29.35 o
  -2   7   5        1.42        3.52     14.74 o
  -1   7   5     1935.56     1878.60     26.37 o
   0   7   5      201.96      230.58     12.01 o
   1   7   5      617.34      571.98     17.31 o
   2   7   5        1.22        2.76     20.12 o
   3   7   5        5.01        9.32     20.80 o
   4   7   5        0.31        9.40     23.75 o
  -4   8   5        1.55        2.80     24.12 o
  -3   8   5       15.62       16.74     22.04 o
  -2   8   5     1813.06     1677.16     54.07 o
  -1   8   5     1132.01     1106.07     22.56 o
   0   8   5     1913.52     1892.71     32.50 o
   1   8   5     1344.14     1330.18     32.60 o
   2   8   5       65.39       93.43     21.61 o
   3   8   5       93.38       90.88     24.53 o
  -3   9   5        7.34        5.19     26.23 o
  -2   9   5     3036.56     2834.24     77.38 o
  -1   9   5       39.46       51.62     11.50 o
   0   9   5      268.98      274.89     14.03 o
   1   9   5       13.21        7.04     13.15 o
   2   9   5       10.67       14.88     17.55 o
   3   9   5        0.82        8.82     25.43 o
  -3  10   5       72.72       79.72     29.71 o
  -2  10   5      561.37      587.83     38.98 o
  -1  10   5      726.73      791.76     30.40 o
   0  10   5      361.92      379.79     21.22 o
   1  10   5     1081.32     1002.92     28.92 o
   2  10   5        9.45       22.83     19.58 o
   3  10   5      104.67      115.21     26.36 o
  -3  11   5      251.68      268.09     36.12 o
  -2  11   5      307.24      320.04     36.89 o
  -1  11   5      246.78      263.62     24.96 o
   0  11   5      196.22      189.94     20.18 o
   1  11   5      112.70      116.23     19.38 o
   2  11   5       33.43       34.84     21.90 o
   3  11   5        5.97       18.98     24.66 o
  -2  12   5       66.94       84.81     29.01 o
  -1  12   5        5.06       28.94     24.25 o
   0  12   5      505.22      543.65     32.19 o
   1  12   5        0.28        0.00     22.65 o
   2  12   5      233.43      253.67     26.60 o
  -2  13   5      167.25      166.57     32.17 o
  -1  13   5       89.02      124.98     32.83 o
   0  13   5      218.97      244.92     32.05 o
   1  13   5        2.54        0.00     23.68 o
  -1  14   5       57.62       51.47     29.80 o
   0  14   5        0.14       27.81     31.04 o
  -4   0   6      416.68      419.36     34.48 o
  -2   0   6     8852.22     8593.91     72.96 o
   0   0   6     6020.54     5992.28     59.11 o
   2   0   6       84.45       85.50     15.40 o
   4   0   6        0.74        3.80     32.68 o
  -4   1   6      195.16      202.83     21.44 o
  -3   1   6      112.28      117.73     11.28 o
  -2   1   6      242.70      248.93      7.17 o
  -1   1   6      656.12      757.31     10.04 o
   0   1   6     6561.14     6776.38     38.59 o
   1   1   6     1341.89     1288.99     11.14 o
   2   1   6      247.54      237.32     11.84 o
   3   1   6     1044.77     1035.03     32.27 o
   4   1   6       82.68      110.51     26.12 o
  -4   2   6       17.53       13.20     18.22 o
  -3   2   6     1321.79     1281.64     20.51 o
  -2   2   6      174.80      189.14      5.93 o
  -1   2   6      964.27      802.71      8.62 o
   0   2   6     2164.86     2219.30     12.41 o
   1   2   6     1321.36     1242.30     15.06 o
   2   2   6     2547.69     2637.58     23.97 o
   3   2   6      472.93      409.10     16.44 o
   4   2   6        9.10       15.55     19.28 o
  -4   3   6       55.51       70.46     17.11 o
  -3   3   6       80.38       82.82     15.26 o
  -2   3   6      244.02      314.76     12.23 o
  -1   3   6      757.09      842.84     10.00 o
   0   3   6       35.07       57.77      4.97 o
   1   3   6      551.40      598.23      9.85 o
   2   3   6      456.20      469.28     17.55 o
   3   3   6       78.07       91.58     12.95 o
   4   3   6      214.16      239.27     24.57 o
  -4   4   6      213.47      199.81     20.04 o
  -3   4   6      445.18      439.59     17.91 o
  -2   4   6     2082.99     2056.40     28.58 o
  -1   4   6     1420.24     1380.59     12.64 o
   0   4   6     1878.83     1826.52     18.22 o
   1   4   6      643.03      665.19     18.93 o
   2   4   6       21.57       19.02      6.95 o
   3   4   6       40.76       39.06     12.27 o
   4   4   6       40.09       22.36     21.85 o
  -4   5   6       16.19        9.17     21.82 o
  -3   5   6       78.07       78.33     13.66 o
  -2   5   6        1.80        2.37      6.06 o
  -1   5   6      796.81      790.55      9.80 o
   0   5   6       45.71       61.65      8.44 o
   1   5   6     3646.26     3731.70     71.97 o
   2   5   6       91.81      106.55     12.03 o
   3   5   6      508.43      583.18     22.39 o
   4   5   6        5.19        2.32     23.78 o
  -4   6   6       34.81       32.80     22.07 o
  -3   6   6      511.86      536.99     19.14 o
  -2   6   6      580.62      595.63     10.77 o
  -1   6   6     2743.50     2686.65     41.02 o
   0   6   6     3627.63     3639.70     42.12 o
   1   6   6     1178.74     1140.37     25.19 o
   2   6   6      225.13      241.53     17.70 o
   3   6   6       21.07       16.18     16.62 o
   4   6   6        8.07        6.25     21.85 o
  -4   7   6       45.15       38.19     24.35 o
  -3   7   6        7.97       10.32     17.01 o
  -2   7   6      284.05      269.17     16.29 o
  -1   7   6      333.00      344.78     13.91 o
   0   7   6      270.25      252.50     14.39 o
   1   7   6        0.76        5.37     10.71 o
   2   7   6     1252.63     1266.41     44.37 o
   3   7   6        9.71        0.00     23.36 o
   4   7   6      107.64      113.33     24.39 o
  -4   8   6        6.85       23.63     30.63 o
  -3   8   6      171.57      211.18     22.60 o
  -2   8   6       17.29       16.77     14.63 o
  -1   8   6     3933.38     3891.31     55.54 o
   0   8   6     1421.16     1394.50     23.39 o
   1   8   6      977.22      960.33     23.05 o
   2   8   6      301.60      291.70     21.74 o
   3   8   6        0.09        7.74     20.58 o
  -3   9   6        2.28        6.26     24.38 o
  -2   9   6       60.45       44.57     18.29 o
  -1   9   6        1.74       11.79     10.01 o
   0   9   6      903.06      832.73     31.18 o
   1   9   6      413.31      434.04     18.65 o
   2   9   6      472.85      459.96     28.69 o
   3   9   6       78.14       81.97     26.29 o
  -3  10   6        7.88        0.00     29.23 o
  -2  10   6      426.54      495.13     94.83 o
  -1  10   6      188.26      214.35     23.43 o
   0  10   6     1592.62     1549.65     33.53 o
   1  10   6      232.56      222.38     20.29 o
   2  10   6       26.74       44.73     20.09 o
   3  10   6       60.28       45.06     23.23 o
  -3  11   6        1.72       10.12     41.40 o
  -2  11   6       36.17       52.54     35.05 o
  -1  11   6       18.66       36.52     20.80 o
   0  11   6      158.15      171.93     22.40 o
   1  11   6      251.01      220.94     25.80 o
   2  11   6      336.22      378.95     26.92 o
  -2  12   6        6.93        3.56     30.06 o
  -1  12   6      566.67      613.42     38.93 o
   0  12   6      137.48      147.37     28.50 o
   1  12   6      280.88      299.27     28.23 o
   2  12   6       26.91       35.93     25.92 o
  -2  13   6        1.96        9.66     35.57 o
  -1  13   6       10.57       19.15     26.44 o
   0  13   6       67.12       50.55     27.38 o
   1  13   6       13.52       24.90     24.75 o
   0  14   6      220.54      266.34     34.02 o
  -3   0   7     1220.22     1213.61     25.78 o
  -1   0   7      922.01      952.52     11.81 o
   1   0   7        9.58       13.37      3.55 o
   3   0   7      473.71      512.78     27.90 o
  -4   1   7      113.58      114.63     20.79 o
  -3   1   7      217.31      227.38     13.35 o
  -2   1   7     2445.11     2448.09     16.69 o
  -1   1   7     2500.80     2507.96     13.51 o
   0   1   7     6573.56     6557.18     22.64 o
   1   1   7      623.46      598.57      6.76 o
   2   1   7     1268.19     1161.59     21.38 o
   3   1   7      126.50      134.15     14.71 o
   4   1   7       24.58       30.90     19.58 o
  -4   2   7      366.77      419.37     26.04 o
  -3   2   7       14.05       15.97      8.54 o
  -2   2   7     3958.09     4090.76     25.99 o
  -1   2   7       58.48       60.04      4.76 o
   0   2   7      590.14      625.75      7.78 o
   1   2   7      866.55      925.10     11.13 o
   2   2   7     2427.41     2518.13     36.05 o
   3   2   7       37.21       49.49     13.01 o
   4   2   7      311.16      313.75     25.09 o
  -4   3   7      263.79      272.11     20.75 o
  -3   3   7      672.81      708.56     23.42 o
  -2   3   7     1349.67     1306.71     29.73 o
  -1   3   7    18022.46    17874.58    103.99 o
   0   3   7     3312.32     3249.21     29.07 o
   1   3   7     5402.94     5368.64     34.06 o
   2   3   7     1203.35     1228.78     16.40 o
   3   3   7      615.96      592.45     20.13 o
   4   3   7       56.36       26.00     18.23 o
  -4   4   7      142.36      170.44     19.82 o
  -3   4   7      957.91      941.03     25.75 o
  -2   4   7      565.61      573.02     23.45 o
  -1   4   7        5.45        7.25      4.40 o
   0   4   7       18.95       17.02      6.03 o
   1   4   7      650.12      657.94     11.89 o
   2   4   7      145.60      161.16      9.43 o
   3   4   7      495.78      513.43     18.72 o
   4   4   7       33.55       29.80     23.37 o
  -4   5   7       15.25       20.35     22.80 o
  -3   5   7      170.36      163.14     16.30 o
  -2   5   7     1926.87     1991.36     22.42 o
  -1   5   7      460.78      447.73      9.71 o
   0   5   7     3770.53     3718.19     52.73 o
   1   5   7       90.65       90.15      9.87 o
   2   5   7     1044.17      997.91     20.32 o
   3   5   7       30.33       21.90     16.05 o
   4   5   7       12.14       10.06     22.78 o
  -4   6   7      212.06      213.54     26.22 o
  -3   6   7       42.83       42.80     20.26 o
  -2   6   7      797.83      739.19     15.94 o
  -1   6   7      100.15       90.68      4.94 o
   0   6   7      114.85      151.41     11.26 o
   1   6   7      357.25      352.63     16.02 o
   2   6   7       32.92       31.99     15.37 o
   3   6   7      157.24      168.59     18.44 o
   4   6   7       38.76       22.13     25.00 o
  -4   7   7        0.38        0.00     24.30 o
  -3   7   7      357.32      380.59     26.81 o
  -2   7   7        7.03        6.88     13.36 o
  -1   7   7     2562.85     2494.62     55.65 o
   0   7   7      164.98      179.79     11.75 o
   1   7   7     2469.23     2234.13     37.54 o
   2   7   7        0.54        0.00     19.46 o
   3   7   7       99.08      118.53     18.78 o
   4   7   7        4.19       13.43     23.66 o
  -4   8   7       11.54       20.41     25.28 o
  -3   8   7      127.77      131.54     22.94 o
  -2   8   7       74.06       86.31     16.58 o
  -1   8   7      156.88      174.47     22.56 o
   0   8   7       21.41       13.56      9.98 o
   1   8   7      127.40      138.59     14.23 o
   2   8   7      151.00      146.57     19.37 o
   3   8   7      151.96      128.09     25.91 o
  -3   9   7       12.40       18.72     30.63 o
  -2   9   7      476.11      520.51     28.43 o
  -1   9   7      235.50      239.26     21.71 o
   0   9   7     4372.60     4259.01     54.39 o
   1   9   7        6.99        3.67     17.43 o
   2   9   7     1490.05     1407.63     56.26 o
   3   9   7        6.11        7.15     25.52 o
  -3  10   7       63.44       59.31     29.15 o
  -2  10   7      327.29      262.25     41.53 o
  -1  10   7      831.16      812.19     31.02 o
   0  10   7       32.19       44.55     18.45 o
   1  10   7        4.55        4.86     16.93 o
   2  10   7       16.11        7.68     19.99 o
   3  10   7      191.84      191.46     26.45 o
  -3  11   7        2.34       16.52     41.61 o
  -2  11   7       22.85       29.76     38.25 o
  -1  11   7      417.19      425.64     27.46 o
   0  11   7       33.79       82.19     20.10 o
   1  11   7      728.87      685.61     32.85 o
   2  11   7        6.95       12.28     20.70 o
  -2  12   7       13.50       20.45     34.73 o
  -1  12   7      134.34      156.17     26.54 o
   0  12   7       55.23       59.72     28.41 o
   1  12   7       40.81       63.59     25.11 o
   2  12   7       35.23       54.00     24.74 o
  -1  13   7      184.92      222.25     34.93 o
   0  13   7      194.99      218.33     32.18 o
   1  13   7       68.28       72.77     23.74 o
   0  14   7        0.86        0.00     29.76 o
  -4   0   8        1.72        0.00     27.64 o
  -2   0   8     1154.01     1158.86     17.68 o
   0   0   8     1715.92     1691.69     24.47 o
   2   0   8     2762.81     2705.55     45.11 o
   4   0   8      135.29      116.96     42.70 o
  -4   1   8      245.31      254.91     23.87 o
  -3   1   8      984.10      962.19     20.74 o
  -2   1   8     1520.37     1516.46     17.36 o
  -1   1   8     3889.29     4013.45     28.29 o
   0   1   8     1347.55     1383.82     15.65 o
   1   1   8       94.09       91.93      4.06 o
   2   1   8       16.38       17.85     10.03 o
   3   1   8      153.53      166.18     18.59 o
   4   1   8       35.08       41.52     20.53 o
  -4   2   8       32.00       45.12     19.75 o
  -3   2   8       87.47       82.09     15.38 o
  -2   2   8      414.29      423.10      8.02 o
  -1   2   8     3515.15     3436.33     37.66 o
   0   2   8     1638.86     1660.49     13.86 o
   1   2   8     7502.19     7338.28     56.40 o
   2   2   8       58.37       62.71      6.14 o
   3   2   8      493.13      501.16     19.79 o
   4   2   8       83.77       85.39     21.76 o
  -4   3   8      111.28      136.92     19.79 o
  -3   3   8      322.75      308.33     19.19 o
  -2   3   8     1086.37     1010.12     21.12 o
  -1   3   8     5107.58     5422.39     50.23 o
   0   3   8       37.52       30.43      4.73 o
   1   3   8       13.71       21.84      5.48 o
   2   3   8      525.30      540.85     12.15 o
   3   3   8      788.78      689.68     22.40 o
   4   3   8       12.54       30.39     19.76 o
  -4   4   8        2.44       11.18     18.44 o
  -3   4   8       32.91       43.54     14.70 o
  -2   4   8      793.41      781.96     15.28 o
  -1   4   8      551.31      523.06     16.37 o
   0   4   8     5417.34     5487.30     45.79 o
   1   4   8      111.91       99.68      7.16 o
   2   4   8     2163.36     2134.89     31.27 o
   3   4   8       11.01        1.27     13.85 o
   4   4   8        2.07       18.33     23.41 o
  -4   5   8       29.95       25.47     21.43 o
  -3   5   8      900.53      964.64     29.29 o
  -2   5   8      186.37      176.99     10.09 o
  -1   5   8     1785.01     1773.88     24.96 o
   0   5   8       47.72       41.60      8.18 o
   1   5   8      297.82      311.57     12.69 o
   2   5   8        0.41        3.38     10.11 o
   3   5   8      119.98      131.93     18.81 o
   4   5   8       19.36       19.28     26.35 o
  -4   6   8        1.59        5.51     22.62 o
  -3   6   8        4.55        4.85     20.29 o
  -2   6   8      279.32      278.10     11.03 o
  -1   6   8      667.39      662.55     17.52 o
   0   6   8     2235.24     2145.14     25.77 o
   1   6   8     1861.77     1846.71     30.14 o
   2   6   8      658.23      686.23     24.92 o
   3   6   8      230.19      225.53     21.15 o
   4   6   8       12.10        0.00     28.41 o
  -4   7   8      208.29      253.02     28.59 o
  -3   7   8        3.84       10.51     22.77 o
  -2   7   8     1377.55     1421.74     30.67 o
  -1   7   8      608.31      616.68     22.81 o
   0   7   8      675.82      675.09     18.88 o
   1   7   8      214.78      223.14     14.91 o
   2   7   8        5.29        0.21     19.88 o
   3   7   8        0.25       10.46     17.39 o
  -4   8   8        1.04        4.04     25.17 o
  -3   8   8      143.56      152.06     25.82 o
  -2   8   8      412.60      394.28     21.43 o
  -1   8   8     2098.72     2155.40     59.59 o
   0   8   8      226.98      211.96     14.34 o
   1   8   8      906.52      934.99     24.39 o
   2   8   8      245.20      237.80     23.83 o
   3   8   8      240.70      228.02     26.55 o
  -3   9   8      253.83      265.07     33.84 o
  -2   9   8      127.11      156.85     23.43 o
  -1   9   8      792.23      843.25     30.71 o
   0   9   8       12.69       17.80     18.45 o
   1   9   8       72.65       67.45     23.16 o
   2   9   8       43.67       51.05     22.00 o
   3   9   8       19.27        6.66     23.69 o
  -3  10   8       83.95       71.94     33.85 o
  -2  10   8      494.72      482.18     52.29 o
  -1  10   8      132.66      121.07     22.88 o
   0  10   8      157.30      172.27     21.52 o
   1  10   8        2.36        0.00     17.31 o
   2  10   8      224.38      245.88     28.04 o
   3  10   8       24.95       34.55     28.66 o
  -3  11   8       51.14       46.77     36.62 o
  -2  11   8      210.03      229.33     43.27 o
  -1  11   8       34.86       39.80     21.41 o
   0  11   8      188.81      174.14     22.50 o
   1  11   8        1.64       15.96     23.77 o
   2  11   8        9.01        9.69     24.03 o
  -2  12   8       15.08        0.00     29.81 o
  -1  12   8      329.32      396.68     29.06 o
   0  12   8        9.50       21.13     26.87 o
   1  12   8      492.29      527.70     32.22 o
   2  12   8        7.14       22.57     26.43 o
  -1  13   8      104.39      110.67     26.93 o
   0  13   8        0.02       21.90     26.32 o
   1  13   8       40.98       49.47     27.54 o
  -3   0   9     3139.05     3373.96     71.02 o
  -1   0   9     4799.55     4665.51     53.98 o
   1   0   9      461.38      450.11     11.25 o
   3   0   9        8.56        0.18     21.23 o
  -4   1   9       15.79       37.10     21.77 o
  -3   1   9        0.26        3.89     11.40 o
  -2   1   9        3.26        9.43      5.06 o
  -1   1   9     1165.39     1095.51     12.95 o
   0   1   9      485.17      449.92      8.00 o
   1   1   9     1784.05     1823.58     18.21 o
   2   1   9     1069.45     1088.90     21.30 o
   3   1   9      157.26      186.51     16.71 o
   4   1   9       67.11       70.63     22.21 o
  -4   2   9       94.31      113.19     22.08 o
  -3   2   9       43.67       38.89     14.50 o
  -2   2   9     2831.55     2803.07     29.93 o
  -1   2   9        3.76        5.64      5.36 o
   0   2   9    13811.10    14218.77     45.94 o
   1   2   9      282.56      294.82      6.98 o
   2   2   9      254.48      221.13      8.49 o
   3   2   9      126.64      124.84     15.29 o
   4   2   9        1.67        9.26     19.97 o
  -4   3   9       19.13       17.80     17.50 o
  -3   3   9       19.58       19.04     15.10 o
  -2   3   9      286.29      258.17      9.11 o
  -1   3   9      252.86      329.29     10.72 o
   0   3   9      332.90      386.71      8.84 o
   1   3   9     2870.34     2877.89     39.55 o
   2   3   9       21.28       13.93      5.34 o
   3   3   9      857.99      788.39     24.13 o
   4   3   9      306.82      236.59     25.60 o
  -4   4   9      326.80      357.71     24.13 o
  -3   4   9      788.09      779.29     32.55 o
  -2   4   9      474.60      470.23     13.56 o
  -1   4   9     1544.67     1359.59     16.39 o
   0   4   9      867.81      873.02     15.41 o
   1   4   9     2274.94     2204.70     22.02 o
   2   4   9       13.91       15.19      7.77 o
   3   4   9      268.52      216.20     17.37 o
   4   4   9       37.72       29.46     24.06 o
  -4   5   9       58.96       60.83     23.36 o
  -3   5   9        0.70        0.00     14.91 o
  -2   5   9      323.40      311.97     12.47 o
  -1   5   9       26.86       22.25      5.28 o
   0   5   9     2620.38     2587.65     37.23 o
   1   5   9      240.76      241.51     12.33 o
   2   5   9     1723.89     1754.04     46.31 o
   3   5   9        4.80        0.00     16.43 o
   4   5   9      135.94      160.11     29.90 o
  -4   6   9      155.14      191.24     26.37 o
  -3   6   9      142.78      188.78     23.17 o
  -2   6   9     1516.92     1497.94     24.53 o
  -1   6   9     1551.32     1598.81     44.93 o
   0   6   9     2192.22     2141.63     29.10 o
   1   6   9      329.28      347.03     15.36 o
   2   6   9      129.09      125.43     15.21 o
   3   6   9       17.81       21.26     19.54 o
   4   6   9        0.20        3.11     30.43 o
  -4   7   9        0.19        3.23     25.94 o
  -3   7   9       41.22       37.03     22.30 o
  -2   7   9       33.55       40.04     14.70 o
  -1   7   9      271.26      279.46      8.64 o
   0   7   9       83.79       94.25     11.17 o
   1   7   9     1630.33     1588.56     28.97 o
   2   7   9        0.47        0.20     18.52 o
   3   7   9      217.36      235.67     24.65 o
  -3   8   9       69.14       66.67     22.15 o
  -2   8   9      415.41      391.83     22.37 o
  -1   8   9     1211.15     1195.15     49.37 o
   0   8   9        7.98        8.42     11.25 o
   1   8   9      811.31      811.88     33.86 o
   2   8   9        6.98        9.77     17.90 o
   3   8   9       71.77       63.51     26.24 o
  -3   9   9       49.34       76.70     25.64 o
  -2   9   9        7.96        0.00     19.42 o
  -1   9   9     1068.04     1034.08     27.62 o
   0   9   9     1164.83     1171.22     32.97 o
   1   9   9       98.87      119.06     22.89 o
   2   9   9      466.34      454.59     30.18 o
   3   9   9        3.04        0.00     21.99 o
  -3  10   9      470.48      522.93     41.74 o
  -2  10   9       47.09       78.38     39.77 o
  -1  10   9     1612.68     1577.29     35.93 o
   0  10   9      511.69      515.25     27.25 o
   1  10   9       19.08       25.60     18.96 o
   2  10   9      109.64       83.88     23.95 o
   3  10   9        9.80        9.92     22.16 o
  -2  11   9       52.10       84.64     40.65 o
  -1  11   9       95.00      152.73     26.78 o
   0  11   9      307.74      331.99     26.25 o
   1  11   9      696.89      671.71     33.03 o
   2  11   9       48.16       68.99     23.46 o
  -2  12   9      187.66      231.61     35.65 o
  -1  12   9      104.64      101.93     21.24 o
   0  12   9      193.04      188.80     30.02 o
   1  12   9       87.02       65.77     23.11 o
   2  12   9        6.76       15.44     26.68 o
  -1  13   9       59.89       68.65     26.37 o
   0  13   9       32.72       53.50     26.68 o
   1  13   9       74.28       92.31     25.18 o
  -4   0  10      221.39      260.90     37.83 o
  -2   0  10      195.66      191.48     10.65 o
   0   0  10       18.80       26.15      6.86 o
   2   0  10      348.57      334.51     23.98 o
   4   0  10      142.89      148.68     25.79 o
  -4   1  10      372.34      334.68     26.86 o
  -3   1  10     1013.08     1022.86     32.09 o
  -2   1  10      795.06      792.43     11.61 o
  -1   1  10     7217.62     7330.75     33.97 o
   0   1  10      453.24      426.77      9.84 o
   1   1  10     1030.90     1038.93     13.49 o
   2   1  10      722.38      716.90     20.26 o
   3   1  10       39.20       31.85     14.78 o
   4   1  10        2.03        2.99     21.27 o
  -4   2  10      228.91      230.53     25.27 o
  -3   2  10       10.09       16.66     15.00 o
  -2   2  10        0.10        3.78      5.46 o
  -1   2  10      838.09      983.37     14.04 o
   0   2  10     3005.37     3264.12     21.32 o
   1   2  10     1078.64     1038.95     11.78 o
   2   2  10      245.21      256.47     10.65 o
   3   2  10      616.20      625.47     28.94 o
   4   2  10       31.89       46.10     21.20 o
  -4   3  10      230.09      228.28     21.60 o
  -3   3  10       24.99       26.52     15.49 o
  -2   3  10     2971.79     2886.72     26.10 o
  -1   3  10     1471.27     1425.07     20.10 o
   0   3  10     1328.12     1137.41     13.47 o
   1   3  10      173.07      185.63      7.65 o
   2   3  10      394.42      368.17      8.22 o
   3   3  10       36.72       41.95     15.72 o
   4   3  10        2.55       29.12     23.49 o
  -4   4  10       16.43       28.08     22.49 o
  -3   4  10      171.24      176.11     18.29 o
  -2   4  10       15.34       18.43      8.91 o
  -1   4  10       55.51       77.10      6.95 o
   0   4  10      548.39      559.33     11.20 o
   1   4  10        9.60       11.60      7.51 o
   2   4  10      594.50      592.23     19.04 o
   3   4  10       40.92       52.96     18.42 o
   4   4  10      146.60      141.02     27.58 o
  -4   5  10       48.56       58.83     22.75 o
  -3   5  10      617.56      651.29     24.12 o
  -2   5  10      100.81       91.75     10.36 o
  -1   5  10     3305.06     3332.32     37.93 o
   0   5  10       47.55       49.44     11.01 o
   1   5  10     1993.93     2002.08     25.80 o
   2   5  10      127.34      117.55     12.08 o
   3   5  10      221.70      232.11     22.06 o
   4   5  10       16.95        0.00     28.02 o
  -4   6  10       43.32       58.41     25.61 o
  -3   6  10      268.77      281.73     26.46 o
  -2   6  10       97.50      108.08     13.69 o
  -1   6  10      183.43      172.31     14.52 o
   0   6  10      609.30      602.12     16.43 o
   1   6  10       38.20       37.17     10.08 o
   2   6  10      445.78      470.96     20.54 o
   3   6  10       63.26       55.43     18.90 o
   4   6  10       26.96       22.07     29.29 o
  -4   7  10       33.78       31.72     25.37 o
  -3   7  10       10.76        6.74     23.37 o
  -2   7  10     1095.30     1144.17     27.25 o
  -1   7  10      159.56      153.26     10.45 o
   0   7  10     4439.75     4401.64     47.22 o
   1   7  10       58.40       72.78     11.27 o
   2   7  10      252.63      264.85     22.03 o
   3   7  10        0.51        1.20     19.33 o
  -3   8  10      133.46      145.73     26.14 o
  -2   8  10       38.30       38.47     16.16 o
  -1   8  10      121.82      113.36     11.59 o
   0   8  10      998.22      931.28     21.77 o
   1   8  10     1578.38     1444.55     45.24 o
   2   8  10       98.87      131.46     19.95 o
   3   8  10      406.72      449.08     36.97 o
  -3   9  10       89.72       92.78     27.33 o
  -2   9  10        2.79        9.02     25.87 o
  -1   9  10     1466.59     1514.36     34.45 o
   0   9  10      823.59      799.16     26.32 o
   1   9  10      621.08      571.53     32.12 o
   2   9  10       60.51       67.18     20.21 o
   3   9  10       14.38       27.96     26.03 o
  -3  10  10       65.15       64.32     33.45 o
  -2  10  10      239.08      232.67     43.23 o
  -1  10  10        1.02        9.23     14.16 o
   0  10  10      103.74      106.26     18.62 o
   1  10  10       71.08       89.00     20.13 o
   2  10  10      167.39      184.63     24.20 o
  -2  11  10      287.49      283.71     43.12 o
  -1  11  10       94.38      107.35     21.36 o
   0  11  10     1173.74     1199.59     37.46 o
   1  11  10        7.97        9.39     23.29 o
   2  11  10      181.83      185.59     25.89 o
  -2  12  10      117.72       93.82     33.81 o
  -1  12  10        2.85        0.00     18.96 o
   0  12  10       49.86       41.46     26.82 o
   1  12  10       97.82      128.08     25.92 o
  -1  13  10       65.65       98.17     25.73 o
   0  13  10       47.44       69.23     28.21 o
   1  13  10      118.85      160.08     25.99 o
  -3   0  11      537.23      566.17     38.63 o
  -1   0  11     4457.35     4545.53     63.29 o
   1   0  11     3626.99     3506.87     35.07 o
   3   0  11      399.07      369.13     28.72 o
  -4   1  11       45.07       55.26     22.32 o
  -3   1  11      470.33      462.55     26.62 o
  -2   1  11     1386.16     1414.24     16.95 o
  -1   1  11      885.61      932.36     13.43 o
   0   1  11       55.65       67.93      6.73 o
   1   1  11      402.49      453.10      9.99 o
   2   1  11      287.89      273.91     16.58 o
   3   1  11       88.36      101.33     17.56 o
   4   1  11       82.57       94.38     21.67 o
  -4   2  11       57.77       49.42     23.08 o
  -3   2  11       93.96       90.45     16.36 o
  -2   2  11     2376.82     2397.95     20.34 o
  -1   2  11      100.50       86.45      7.36 o
   0   2  11     9035.21     9164.67     36.01 o
   1   2  11       97.97       99.30      7.60 o
   2   2  11     1158.70     1140.60     19.00 o
   3   2  11        0.15       13.51     15.94 o
   4   2  11        6.72       12.98     22.13 o
  -4   3  11      237.32      248.80     22.19 o
  -3   3  11      845.47      857.48     26.85 o
  -2   3  11      654.87      644.56     11.73 o
  -1   3  11      436.59      430.63     12.96 o
   0   3  11        2.04        9.72      5.38 o
   1   3  11      110.57      105.07      6.96 o
   2   3  11       41.09       35.00      5.08 o
   3   3  11      159.35      147.98     16.44 o
   4   3  11        0.35        0.00     24.18 o
  -4   4  11       33.93       50.46     23.07 o
  -3   4  11      308.64      299.55     20.57 o
  -2   4  11      146.61      155.39     11.35 o
  -1   4  11     2458.21     2428.16     31.17 o
   0   4  11      141.03      140.70      7.74 o
   1   4  11      984.61     1009.67     18.26 o
   2   4  11      639.51      644.66     15.71 o
   3   4  11       73.51      103.02     20.98 o
   4   4  11       91.96       74.54     22.17 o
  -4   5  11      221.57      235.94     26.52 o
  -3   5  11        2.94        6.14     15.98 o
  -2   5  11      769.00      768.10     18.49 o
  -1   5  11       51.22       51.85      5.64 o
   0   5  11       78.83       90.60     11.81 o
   1   5  11        1.97        0.00     12.43 o
   2   5  11       43.54       52.75     14.61 o
   3   5  11       12.01       15.77     19.41 o
   4   5  11        1.66        0.57     25.30 o
  -4   6  11        3.69        2.95     24.76 o
  -3   6  11       50.25       73.47     22.99 o
  -2   6  11      420.39      431.40     15.66 o
  -1   6  11     1137.13     1093.94     22.19 o
   0   6  11     2012.90     1996.94     30.56 o
   1   6  11      773.05      743.33     19.56 o
   2   6  11      620.81      573.17     21.88 o
   3   6  11       84.50       89.51     22.80 o
  -4   7  11        7.36       18.07     25.70 o
  -3   7  11      369.03      432.38     32.75 o
  -2   7  11      269.92      282.48     18.50 o
  -1   7  11      127.02      116.92     10.00 o
   0   7  11      763.74      739.45     23.18 o
   1   7  11        0.26        1.53     16.62 o
   2   7  11       25.75       32.44     17.55 o
   3   7  11       56.36       59.61     23.67 o
  -3   8  11        8.41       10.58     23.05 o
  -2   8  11      324.85      349.57     21.14 o
  -1   8  11       68.53       76.87      9.88 o
   0   8  11       23.04       24.69     14.79 o
   1   8  11      950.54      946.22     31.42 o
   2   8  11      240.26      249.51     23.86 o
   3   8  11      133.98      125.42     28.47 o
  -3   9  11        0.59        0.00     23.43 o
  -2   9  11       80.27       81.25     29.11 o
  -1   9  11      101.90      105.97     15.57 o
   0   9  11      340.33      323.36     21.21 o
   1   9  11      108.17      111.45     21.95 o
   2   9  11       35.13       44.58     22.11 o
   3   9  11       16.33       11.05     32.12 o
  -3  10  11       12.63       19.54     34.44 o
  -2  10  11       10.57        0.00     34.32 o
  -1  10  11      447.92      504.14     23.77 o
   0  10  11       88.73       98.68     18.56 o
   1  10  11     1359.97     1329.80     34.28 o
   2  10  11      192.48      179.72     24.93 o
  -2  11  11      142.35      188.68     41.93 o
  -1  11  11      106.42      122.08     20.92 o
   0  11  11       31.39       30.55     19.51 o
   1  11  11       83.28       92.94     21.38 o
   2  11  11      167.24      155.28     24.46 o
  -2  12  11      119.57      116.57     33.83 o
  -1  12  11        0.42       12.40     20.77 o
   0  12  11      349.92      379.81     28.68 o
   1  12  11        3.53       12.26     21.59 o
   0  13  11       17.11        2.99     28.84 o
  -4   0  12      233.64      252.40     40.35 o
  -2   0  12     2987.47     2919.64     63.63 o
   0   0  12     3630.98     3810.37     54.08 o
   2   0  12       55.56       59.55     20.41 o
   4   0  12        4.92        2.42     24.22 o
  -4   1  12        2.54       19.76     23.11 o
  -3   1  12       69.19       64.00     20.34 o
  -2   1  12     1720.34     1657.79     30.28 o
  -1   1  12      939.85     1047.29     27.29 o
   0   1  12     3401.95     3412.93     27.51 o
   1   1  12     3883.86     4100.60     27.85 o
   2   1  12      400.41      424.52     18.84 o
   3   1  12      182.08      183.69     18.59 o
   4   1  12       89.17       94.58     25.28 o
  -4   2  12       17.95       20.56     22.14 o
  -3   2  12     1228.26     1226.39     34.02 o
  -2   2  12      115.80      111.75      6.63 o
  -1   2  12     4415.98     4415.68     29.82 o
   0   2  12      644.36      700.64     11.70 o
   1   2  12      253.01      262.35      9.76 o
   2   2  12        0.07        5.45     13.35 o
   3   2  12        0.27        9.71     15.41 o
   4   2  12        0.19        3.49     23.49 o
  -4   3  12        7.42        4.05     21.91 o
  -3   3  12      158.98      168.07     18.17 o
  -2   3  12       28.68       30.98      6.17 o
  -1   3  12      170.71      175.57      7.22 o
   0   3  12     1613.82     1647.43     16.44 o
   1   3  12      495.54      523.25     15.09 o
   2   3  12      810.58      858.88     15.47 o
   3   3  12       42.21       55.93     16.33 o
   4   3  12       33.54       38.26     24.88 o
  -4   4  12      186.76      231.31     31.04 o
  -3   4  12       90.22       97.35     16.98 o
  -2   4  12     1177.02     1143.59     24.57 o
  -1   4  12       16.82       24.41      8.40 o
   0   4  12     3325.18     3301.86     41.53 o
   1   4  12      279.31      280.20     13.57 o
   2   4  12        6.42        7.53      9.25 o
   3   4  12       79.97       86.64     18.43 o
   4   4  12       72.83       73.71     25.95 o
  -4   5  12       20.20       19.45     29.17 o
  -3   5  12      283.90      291.89     20.35 o
  -2   5  12        0.09        0.00     10.28 o
  -1   5  12     1699.62     1623.11     18.96 o
   0   5  12      210.41      237.14     12.87 o
   1   5  12     3740.01     3798.76     64.48 o
   2   5  12      137.81      126.11     15.36 o
   3   5  12      404.54      398.08     26.33 o
  -4   6  12      126.01      164.12     35.32 o
  -3   6  12      622.54      650.11     32.34 o
  -2   6  12      502.80      534.52     24.37 o
  -1   6  12      990.15      971.88     20.37 o
   0   6  12       16.96       20.75     12.37 o
   1   6  12      544.87      572.79     23.40 o
   2   6  12       31.45       31.94     15.13 o
   3   6  12        5.05        5.70     20.57 o
  -3   7  12        0.66       17.35     22.59 o
  -2   7  12       23.72       41.64     14.62 o
  -1   7  12       66.89       52.97     12.12 o
   0   7  12     1179.74     1204.27     30.45 o
   1   7  12      274.17      269.02     20.19 o
   2   7  12     1174.14     1159.60     29.74 o
   3   7  12        4.95        3.62     20.18 o
  -3   8  12      313.22      395.29     31.79 o
  -2   8  12      334.95      324.30     21.24 o
  -1   8  12      258.03      244.98     16.80 o
   0   8  12      682.58      663.97     23.73 o
   1   8  12       95.01      111.65     18.32 o
   2   8  12       20.43       28.78     19.50 o
   3   8  12       13.64       26.61     28.03 o
  -3   9  12       10.71       32.49     23.27 o
  -2   9  12      234.16      275.76     30.04 o
  -1   9  12       51.90       65.26     15.26 o
   0   9  12      118.66      158.63     19.17 o
   1   9  12      272.67      324.00     24.38 o
   2   9  12       29.61       37.39     19.56 o
   3   9  12      116.16      116.72     31.30 o
  -3  10  12      148.69      152.46     35.61 o
  -2  10  12      147.82      161.01     35.62 o
  -1  10  12      271.03      256.38     20.91 o
   0  10  12       25.03       29.77     17.87 o
   1  10  12       12.22       29.05     18.32 o
   2  10  12        6.19       19.64     21.36 o
  -2  11  12       97.84      129.95     42.07 o
  -1  11  12      151.92      158.16     20.59 o
   0  11  12      782.06      703.04     28.29 o
   1  11  12       10.72       10.82     26.20 o
   2  11  12      127.30      119.74     31.00 o
  -1  12  12      143.61      173.65     23.27 o
   0  12  12       33.51       18.48     20.28 o
   1  12  12        9.16       12.05     24.77 o
  -3   0  13      436.84      424.81     36.30 o
  -1   0  13      240.90      264.54     24.53 o
   1   0  13       18.78       13.43      9.51 o
   3   0  13      468.46      480.33     47.90 o
  -4   1  13      301.60      297.21     27.84 o
  -3   1  13       27.09       17.95     22.18 o
  -2   1  13      251.74      258.04     21.73 o
  -1   1  13     1170.54     1220.31     30.74 o
   0   1  13      635.63      595.29     13.48 o
   1   1  13     2807.71     2949.98     25.23 o
   2   1  13      299.39      306.27     18.71 o
   3   1  13       28.81       52.18     18.27 o
   4   1  13        7.89        5.47     22.98 o
  -4   2  13       23.74       25.17     23.98 o
  -3   2  13       46.62       46.26     15.83 o
  -2   2  13       99.80       95.88      8.85 o
  -1   2  13      380.77      380.38     12.75 o
   0   2  13      763.73      701.99     12.31 o
   1   2  13       54.60       40.31      7.76 o
   2   2  13      647.54      651.96     20.09 o
   3   2  13       18.31       32.04     15.91 o
   4   2  13       35.16       44.99     23.48 o
  -4   3  13        2.63       12.46     23.42 o
  -3   3  13      565.49      573.44     24.04 o
  -2   3  13      357.50      357.87     14.53 o
  -1   3  13     2084.03     2010.13     23.49 o
   0   3  13      544.98      552.55     10.99 o
   1   3  13      749.50      773.91     15.93 o
   2   3  13       53.61       68.01      9.57 o
   3   3  13       12.60       16.69     16.89 o
   4   3  13        0.02        0.00     25.73 o
  -4   4  13       34.66       54.40     30.81 o
  -3   4  13       94.27       78.49     17.14 o
  -2   4  13        1.08        4.39     10.44 o
  -1   4  13       40.39       44.70      8.55 o
   0   4  13       32.91       35.00      7.51 o
   1   4  13      231.36      237.82     12.14 o
   2   4  13      302.97      296.36     12.69 o
   3   4  13      163.71      175.64     22.29 o
  -4   5  13       85.57      153.61     33.24 o
  -3   5  13       58.80       45.53     16.66 o
  -2   5  13     1771.45     1750.21     32.37 o
  -1   5  13       45.36       33.60      6.39 o
   0   5  13     1779.39     1643.11     28.49 o
   1   5  13      168.68      157.85     13.65 o
   2   5  13      209.73      223.85     13.81 o
   3   5  13       16.68       34.66     20.74 o
  -4   6  13       25.98       34.57     31.09 o
  -3   6  13      163.26      153.93     23.45 o
  -2   6  13       19.06       14.47     11.47 o
  -1   6  13      450.02      467.05     16.66 o
   0   6  13      342.73      361.62     17.32 o
   1   6  13     1733.44     1752.03     62.26 o
   2   6  13       23.07       35.62     20.08 o
   3   6  13       56.32       65.12     21.66 o
  -3   7  13      603.50      635.40     33.46 o
  -2   7  13       50.90       41.30     15.66 o
  -1   7  13     1440.56     1417.34     25.61 o
   0   7  13       86.54       90.58     15.16 o
   1   7  13       67.94       55.40     24.53 o
   2   7  13      399.94      358.49     25.45 o
   3   7  13        9.09       28.46     22.87 o
  -3   8  13       19.08       17.60     26.10 o
  -2   8  13        0.38        0.15     23.37 o
  -1   8  13       18.73       17.87     12.94 o
   0   8  13      911.54      844.87     26.36 o
   1   8  13       14.63       11.26     24.81 o
   2   8  13      216.53      226.52     29.18 o
   3   8  13       18.05       21.36     30.27 o
  -3   9  13       96.59      106.39     26.96 o
  -2   9  13      654.33      681.72     35.67 o
  -1   9  13      258.71      248.32     17.93 o
   0   9  13      780.55      748.01     26.70 o
   1   9  13        0.16        0.09     27.01 o
   2   9  13       65.20       79.68     28.14 o
  -2  10  13      168.57      198.62     34.17 o
  -1  10  13       27.97       27.52     17.79 o
   0  10  13       22.49       14.03     18.04 o
   1  10  13      468.77      463.72     35.64 o
   2  10  13       19.79        0.03     28.54 o
  -2  11  13       73.18       69.14     32.32 o
  -1  11  13      541.46      542.15     30.31 o
   0  11  13       20.91       20.52     18.78 o
   1  11  13      129.07      133.30     27.24 o
  -1  12  13       34.50       34.39     21.50 o
   0  12  13       78.26      104.24     25.09 o
   1  12  13       16.03       13.83     23.18 o
  -4   0  14        2.38        0.00     32.94 o
  -2   0  14     1982.24     1991.48     58.81 o
   0   0  14     4043.24     4019.18     44.23 o
   2   0  14     1512.96     1402.08     66.47 o
   4   0  14        1.71        7.83     26.30 o
  -4   1  14       80.81       67.04     25.59 o
  -3   1  14     1053.54      946.70     35.16 o
  -2   1  14       30.09       33.34     19.40 o
  -1   1  14       17.72        7.27     15.81 o
   0   1  14        0.36        2.41      7.13 o
   1   1  14      174.12      188.18     10.24 o
   2   1  14       90.76      134.14     16.44 o
   3   1  14      118.20      136.32     17.73 o
   4   1  14       28.38       33.16     22.63 o
  -4   2  14        0.23        0.00     22.97 o
  -3   2  14      872.57      883.85     34.64 o
  -2   2  14      540.33      554.51     15.94 o
  -1   2  14     3704.31     3621.44     32.38 o
   0   2  14       62.36       62.81      7.47 o
   1   2  14     1153.83     1175.61     24.41 o
   2   2  14        0.28        1.00     18.68 o
   3   2  14       76.98       94.99     17.59 o
  -4   3  14      168.31      150.17     25.12 o
  -3   3  14      147.56      153.75     23.55 o
  -2   3  14      306.23      313.27     14.93 o
  -1   3  14        2.02        9.02      9.77 o
   0   3  14       51.95       44.33      6.57 o
   1   3  14       12.56       21.21      9.39 o
   2   3  14      203.69      229.01     12.42 o
   3   3  14        3.10        1.73     18.96 o
  -4   4  14       26.98       23.77     25.57 o
  -3   4  14       19.54       14.85     16.46 o
  -2   4  14      621.68      646.22     19.03 o
  -1   4  14      213.12      203.46     10.98 o
   0   4  14     1908.55     1834.37     20.85 o
   1   4  14      424.08      431.38     14.53 o
   2   4  14      542.69      586.15     18.14 o
   3   4  14        2.88        0.41     18.12 o
  -4   5  14       17.10       11.38     33.73 o
  -3   5  14      132.76      152.65     23.52 o
  -2   5  14       20.30       23.16     11.89 o
  -1   5  14      192.95      194.28     12.53 o
   0   5  14      103.62       98.89      7.98 o
   1   5  14       89.12       92.02     12.69 o
   2   5  14       76.20       71.18     14.19 o
   3   5  14      270.19      270.78     25.92 o
  -3   6  14       23.25       36.02     23.42 o
  -2   6  14      475.62      522.92     18.66 o
  -1   6  14     1306.79     1274.95     23.78 o
   0   6  14      325.08      317.37     15.77 o
   1   6  14     1212.90     1236.54     29.34 o
   2   6  14      324.11      316.24     19.53 o
   3   6  14      149.19      149.02     23.38 o
  -3   7  14       87.63       62.60     24.21 o
  -2   7  14      916.53      804.00     26.64 o
  -1   7  14        4.17        5.27     12.07 o
   0   7  14       55.85       50.34     14.34 o
   1   7  14      117.11      131.01     25.91 o
   2   7  14      236.21      239.52     23.40 o
   3   7  14       12.26        8.36     23.97 o
  -3   8  14       54.07       73.60     25.32 o
  -2   8  14      299.85      303.22     26.81 o
  -1   8  14      261.75      279.78     16.80 o
   0   8  14      513.77      511.32     23.03 o
   1   8  14      575.78      579.55     45.22 o
   2   8  14      107.56       98.76     28.73 o
   3   8  14       20.65       39.18     31.74 o
  -3   9  14       74.98       61.01     34.31 o
  -2   9  14        9.58        5.45     26.19 o
  -1   9  14      126.56      116.42     17.69 o
   0   9  14      117.75      133.06     18.28 o
   1   9  14        1.22        5.36     23.84 o
   2   9  14       81.43       90.51     28.98 o
  -2  10  14      364.07      354.49     42.09 o
  -1  10  14        1.61        4.41     18.60 o
   0  10  14      339.41      342.21     22.86 o
   1  10  14      158.93      130.60     29.00 o
   2  10  14       21.56       23.36     29.37 o
  -2  11  14      256.62      223.28     37.82 o
  -1  11  14       74.74       91.99     24.15 o
   0  11  14        6.47       12.83     18.88 o
   1  11  14      296.09      269.43     29.72 o
  -1  12  14      571.34      598.02     34.51 o
   0  12  14        0.57        9.43     24.60 o
  -3   0  15      618.01      615.47     41.72 o
  -1   0  15      129.40      101.05     23.82 o
   1   0  15      586.24      629.71     24.57 o
   3   0  15        0.89        0.00     22.89 o
  -4   1  15        0.07        0.00     25.48 o
  -3   1  15       30.17       44.21     20.13 o
  -2   1  15     1268.83     1204.28     38.93 o
  -1   1  15     1281.83     1264.14     29.50 o
   0   1  15     1664.56     1636.14     21.64 o
   1   1  15      907.97      939.19     18.93 o
   2   1  15       81.30       97.95     16.91 o
   3   1  15       46.81       54.69     18.55 o
  -4   2  15      325.56      327.14     31.29 o
  -3   2  15      103.34       88.65     22.44 o
  -2   2  15     1691.48     1679.61     63.59 o
  -1   2  15      334.52      337.49     12.61 o
   0   2  15      312.18      299.58      9.74 o
   1   2  15       12.80       14.54     10.54 o
   2   2  15        6.79       10.71     17.29 o
   3   2  15        0.57       13.20     18.38 o
  -4   3  15       27.57       16.90     29.76 o
  -3   3  15       27.33       26.63     22.50 o
  -2   3  15      131.77      129.94     12.77 o
  -1   3  15      708.22      696.36     17.92 o
   0   3  15      433.38      425.97     10.76 o
   1   3  15     1618.06     1645.05     29.12 o
   2   3  15      121.50      117.93     16.96 o
   3   3  15      146.76      136.22     21.07 o
  -4   4  15        6.73       12.94     31.17 o
  -3   4  15      387.42      386.85     27.70 o
  -2   4  15        4.20        8.71     11.82 o
  -1   4  15     1075.50     1120.60     26.72 o
   0   4  15        1.18        5.44      7.31 o
   1   4  15      203.33      206.87     12.44 o
   2   4  15       65.12       65.36     17.06 o
   3   4  15        8.65       17.63     19.31 o
  -3   5  15        3.37       12.55     24.36 o
  -2   5  15      364.92      430.80     18.20 o
  -1   5  15        1.25        6.40      9.95 o
   0   5  15     1622.76     1588.32     20.60 o
   1   5  15      437.68      401.86     17.30 o
   2   5  15      553.13      606.44     29.97 o
   3   5  15       11.42       10.56     21.31 o
  -3   6  15      151.43      159.47     32.13 o
  -2   6  15       56.63       87.71     13.92 o
  -1   6  15      244.56      237.81     14.58 o
   0   6  15       36.95       55.15     12.67 o
   1   6  15       41.26       36.08     16.00 o
   2   6  15      412.63      394.97     27.20 o
   3   6  15       89.75      114.59     25.10 o
  -3   7  15      111.71      103.20     34.70 o
  -2   7  15        9.65        9.36     21.97 o
  -1   7  15      454.28      453.19     18.23 o
   0   7  15        3.05        2.74     13.05 o
   1   7  15      932.05      939.04     38.67 o
   2   7  15        1.56        0.00     20.67 o
   3   7  15       30.69       28.15     26.16 o
  -3   8  15      201.91      198.89     36.73 o
  -2   8  15      200.37      253.45     28.05 o
  -1   8  15      604.47      547.48     24.17 o
   0   8  15      310.20      329.41     21.00 o
   1   8  15       83.30       90.32     23.42 o
   2   8  15       12.14        1.50     26.82 o
  -2   9  15       47.76       51.33     24.07 o
  -1   9  15      128.65      119.95     19.93 o
   0   9  15      429.89      455.34     24.35 o
   1   9  15       11.72        0.00     27.51 o
   2   9  15      228.33      222.77     32.20 o
  -2  10  15      105.80      113.66     29.80 o
  -1  10  15       56.59       63.96     22.87 o
   0  10  15      212.44      206.89     21.37 o
   1  10  15       11.29       13.12     23.96 o
   2  10  15       35.32       24.35     30.57 o
  -1  11  15       73.21       87.46     24.50 o
   0  11  15       93.51      126.03     20.42 o
   1  11  15       33.09       42.86     25.17 o
  -4   0  16      128.11       78.46     41.68 o
  -2   0  16     2918.09     2737.91    189.83 o
   0   0  16     1624.84     1633.37     36.03 o
   2   0  16     1903.38     1913.66     65.68 o
  -4   1  16        3.62       13.17     25.15 o
  -3   1  16       75.86       82.77     24.54 o
  -2   1  16      218.44      227.33     23.66 o
  -1   1  16     3196.26     3224.46     44.89 o
   0   1  16     1794.96     1773.86     23.12 o
   1   1  16      494.07      502.85     16.07 o
   2   1  16       77.99      106.91     17.35 o
   3   1  16        4.80       10.54     18.64 o
  -4   2  16        2.59        0.12     26.76 o
  -3   2  16       16.10       10.65     23.35 o
  -2   2  16       65.14       48.38     16.14 o
  -1   2  16      366.76      350.70     12.64 o
   0   2  16      224.74      225.72      9.19 o
   1   2  16     1015.18     1040.02     20.89 o
   2   2  16       22.48       29.04     19.32 o
   3   2  16      187.89      217.73     21.34 o
  -4   3  16      176.73      225.56     34.17 o
  -3   3  16       85.72       97.42     22.58 o
  -2   3  16      926.74      930.26     21.15 o
  -1   3  16      196.01      190.89     13.34 o
   0   3  16      689.01      699.02     13.07 o
   1   3  16      139.58      133.03     11.60 o
   2   3  16       40.25       50.12     16.52 o
   3   3  16       16.72       12.63     18.24 o
  -3   4  16       13.94       14.55     21.56 o
  -2   4  16        1.06        3.91     11.89 o
  -1   4  16       73.72       59.29     14.65 o
   0   4  16      498.75      466.11     13.36 o
   1   4  16      220.88      228.44     13.20 o
   2   4  16      356.42      373.34     22.21 o
   3   4  16       11.88       13.62     17.98 o
  -3   5  16      591.85      575.81     40.59 o
  -2   5  16       28.07       37.47     13.54 o
  -1   5  16      743.42      748.06     24.17 o
   0   5  16      550.63      535.67     17.77 o
   1   5  16      135.02      142.05     12.71 o
   2   5  16      513.71      500.99     24.03 o
   3   5  16       29.69       44.31     22.11 o
  -3   6  16       66.16       62.33     30.42 o
  -2   6  16      846.59      795.19     26.08 o
  -1   6  16        6.52        4.72     15.90 o
   0   6  16      211.28      216.74     15.57 o
   1   6  16        6.26        4.14     15.90 o
   2   6  16       24.56       22.19     22.09 o
   3   6  16      255.07      249.65     27.77 o
  -3   7  16       31.36       48.10     33.43 o
  -2   7  16      709.11      716.58     32.61 o
  -1   7  16       41.46       23.09     15.95 o
   0   7  16      172.41      164.86     15.56 o
   1   7  16      200.14      188.37     21.28 o
   2   7  16      112.65       94.88     22.30 o
  -3   8  16       15.07       30.07     31.66 o
  -2   8  16       12.24       13.58     23.77 o
  -1   8  16      250.54      239.09     20.53 o
   0   8  16        5.81        6.80     14.46 o
   1   8  16      356.01      368.06     25.14 o
   2   8  16       32.23       49.44     27.14 o
  -2   9  16       29.70       21.32     24.42 o
  -1   9  16      844.68      787.48     31.32 o
   0   9  16        0.64        8.31     17.16 o
   1   9  16       86.61       98.58     28.82 o
   2   9  16       32.18       34.22     30.14 o
  -2  10  16       96.20      131.90     31.43 o
  -1  10  16       12.53       21.09     18.67 o
   0  10  16      290.89      296.08     22.72 o
   1  10  16       34.50       24.62     23.22 o
  -1  11  16       23.92       28.54     22.18 o
   0  11  16      246.72      234.04     26.11 o
   1  11  16       13.22        9.89     26.91 o
  -3   0  17      317.62      330.19     41.83 o
  -1   0  17      211.37      246.23     28.08 o
   1   0  17      854.57      838.19     29.17 o
   3   0  17        9.33       42.19     29.70 o
  -4   1  17       32.95       30.68     26.64 o
  -3   1  17      108.89      116.90     24.64 o
  -2   1  17      125.10      103.81     21.78 o
  -1   1  17      108.26      135.72     18.89 o
   0   1  17      118.57      110.54      7.81 o
   1   1  17      144.59      143.76     12.57 o
   2   1  17      178.66      196.09     21.09 o
   3   1  17      112.42      118.45     21.57 o
  -4   2  17      128.51      157.95     27.64 o
  -3   2  17      136.87      143.02     25.06 o
  -2   2  17     1217.92     1154.59     32.11 o
  -1   2  17      179.12      196.87     10.25 o
   0   2  17     1023.47     1044.79     26.88 o
   1   2  17       17.07       30.16     11.78 o
   2   2  17      372.49      401.24     26.95 o
   3   2  17        1.71       12.86     19.85 o
  -3   3  17      110.03      122.03     23.62 o
  -2   3  17        2.40        0.00     16.36 o
  -1   3  17       21.85       18.91     10.33 o
   0   3  17       45.67       50.87      9.88 o
   1   3  17      245.70      238.94     13.52 o
   2   3  17        1.26        1.64     17.91 o
   3   3  17       96.07      104.82     20.98 o
  -3   4  17      173.90      191.36     26.67 o
  -2   4  17      130.56      150.69     18.37 o
  -1   4  17     1219.43     1214.53     33.56 o
   0   4  17      348.27      371.19     12.84 o
   1   4  17      586.37      582.48     19.94 o
   2   4  17        4.85       13.25     17.38 o
   3   4  17       46.54       37.90     22.28 o
  -3   5  17       50.94       32.90     32.82 o
  -2   5  17      276.53      201.60     19.55 o
  -1   5  17       24.15       47.84     15.61 o
   0   5  17      207.01      195.21     14.51 o
   1   5  17       16.45       13.61     13.14 o
   2   5  17      413.64      413.87     27.67 o
   3   5  17        0.25       11.63     22.76 o
  -3   6  17      157.20      197.67     36.02 o
  -2   6  17      476.16      461.82     27.70 o
  -1   6  17     1102.38      978.00     27.77 o
   0   6  17      358.35      337.64     16.98 o
   1   6  17      211.26      224.96     19.48 o
   2   6  17       23.51       20.31     21.80 o
   3   6  17       27.02       28.03     23.15 o
  -3   7  17       74.49       82.62     33.66 o
  -2   7  17       11.68       13.62     31.69 o
  -1   7  17       74.08       57.22     17.04 o
   0   7  17       30.88       20.66     13.62 o
   1   7  17      112.09      113.82     20.75 o
   2   7  17       70.74       55.87     21.00 o
  -2   8  17      371.05      383.79     38.31 o
  -1   8  17      405.58      385.28     27.90 o
   0   8  17      384.00      392.76     23.65 o
   1   8  17      285.57      304.89     22.66 o
   2   8  17       63.49       67.82     26.87 o
  -2   9  17       91.79       97.82     29.55 o
  -1   9  17      111.69      137.84     18.73 o
   0   9  17        6.78       13.67     19.11 o
   1   9  17       60.10       53.69     20.19 o
   2   9  17       82.29       93.60     32.04 o
  -1  10  17      415.73      493.48     28.63 o
   0  10  17       89.09       83.19     21.16 o
   1  10  17       86.05       81.38     24.59 o
   0  11  17      129.59      105.18     30.40 o
  -2   0  18      169.47      168.18     37.15 o
   0   0  18       33.76       44.33     24.89 o
   2   0  18       22.81       18.18     27.31 o
  -3   1  18      117.87      127.63     27.79 o
  -2   1  18      231.46      226.86     25.90 o
  -1   1  18      175.37      209.08     20.28 o
   0   1  18       17.74       13.68     16.08 o
   1   1  18      682.09      701.19     19.17 o
   2   1  18       15.40       20.97     18.53 o
   3   1  18      158.06      153.50     22.02 o
  -3   2  18      350.59      366.90     31.60 o
  -2   2  18        7.14        0.00     17.07 o
  -1   2  18        8.11        1.66     17.43 o
   0   2  18      301.14      301.06     16.80 o
   1   2  18        1.15        8.57     12.03 o
   2   2  18        0.28        0.39     20.45 o
   3   2  18        2.49       14.65     19.87 o
  -3   3  18       36.54       48.31     23.00 o
  -2   3  18      483.79      501.44     24.67 o
  -1   3  18      192.81      197.11     13.54 o
   0   3  18     1121.98     1144.25     24.42 o
   1   3  18      128.85      131.55     13.61 o
   2   3  18      337.09      335.01     24.37 o
   3   3  18       15.65        4.63     20.29 o
  -3   4  18        4.00        0.00     24.22 o
  -2   4  18      472.96      477.12     24.37 o
  -1   4  18       20.33       27.81     12.74 o
   0   4  18       88.23       97.71     13.24 o
   1   4  18      112.69      112.13     12.61 o
   2   4  18       97.15      100.28     19.71 o
   3   4  18      106.57      111.79     20.58 o
  -3   5  18       89.80      101.00     33.13 o
  -2   5  18       25.46       16.42     17.46 o
  -1   5  18      702.50      721.75     32.62 o
   0   5  18       12.15       19.45     13.61 o
   1   5  18      409.69      427.38     18.82 o
   2   5  18       10.36       16.16     20.03 o
   3   5  18        3.88        0.00     23.35 o
  -3   6  18       94.85       85.46     29.73 o
  -2   6  18       38.92       40.23     32.54 o
  -1   6  18      167.11      152.62     19.31 o
   0   6  18        4.98        8.55     14.98 o
   1   6  18        4.42        0.00     16.46 o
   2   6  18       36.64       40.29     21.95 o
  -3   7  18       16.62       31.59     36.41 o
  -2   7  18      240.09      328.74     38.85 o
  -1   7  18      215.35      200.02     19.71 o
   0   7  18      992.70      959.10     29.20 o
   1   7  18       24.14       23.67     19.10 o
   2   7  18      100.93      131.21     25.52 o
  -2   8  18      105.85      124.48     41.47 o
  -1   8  18      242.89      175.76     24.64 o
   0   8  18      227.28      229.79     21.50 o
   1   8  18       28.53       31.49     20.12 o
   2   8  18        0.55        0.17     28.67 o
  -2   9  18       56.03       67.06     31.04 o
  -1   9  18      343.71      386.30     27.18 o
   0   9  18       24.51       37.10     18.86 o
   1   9  18      376.64      389.83     26.80 o
  -1  10  18      202.15      170.68     24.13 o
   0  10  18        4.41        2.11     19.47 o
   1  10  18       38.34       28.59     26.13 o
  -3   0  19       44.78       54.25     36.42 o
  -1   0  19     1349.60     1351.10     49.56 o
   1   0  19      775.34      734.95     30.16 o
   3   0  19       36.24       50.85     30.87 o
  -3   1  19      409.53      354.78     31.33 o
  -2   1  19      654.92      630.34     34.29 o
  -1   1  19     2444.46     2385.88     43.71 o
   0   1  19       41.56       18.37     16.54 o
   1   1  19        2.99        6.77     12.19 o
   2   1  19       10.86       20.67     17.83 o
   3   1  19       19.62       24.87     20.44 o
  -3   2  19      172.82      205.95     29.62 o
  -2   2  19       32.06       32.59     18.74 o
  -1   2  19      526.30      481.56     24.58 o
   0   2  19     1535.60     1536.45     28.40 o
   1   2  19        4.70        9.80     12.66 o
   2   2  19      402.53      450.08     28.28 o
   3   2  19        0.74        0.00     19.97 o
  -3   3  19      283.84      306.57     30.60 o
  -2   3  19       67.73       64.78     19.32 o
  -1   3  19      502.62      549.49     25.49 o
   0   3  19      133.74      143.81     12.02 o
   1   3  19        6.92       13.71     12.84 o
   2   3  19        0.82        6.05     20.27 o
   3   3  19        0.82        0.00     21.72 o
  -3   4  19        0.13        0.00     29.77 o
  -2   4  19       57.21       56.43     19.46 o
  -1   4  19      153.77      182.21     19.65 o
   0   4  19       56.52       77.73     13.26 o
   1   4  19      824.42      790.43     21.86 o
   2   4  19        1.55        0.00     23.95 o
  -3   5  19       38.12       37.54     34.99 o
  -2   5  19      448.03      459.07     30.23 o
  -1   5  19      480.04      419.00     23.01 o
   0   5  19      805.81      802.06     25.01 o
   1   5  19        3.47        2.68     13.59 o
   2   5  19       46.93       43.58     21.23 o
  -3   6  19       69.59       62.68     30.19 o
  -2   6  19        0.89       15.15     31.04 o
  -1   6  19       45.60       65.37     18.31 o
   0   6  19      162.77      163.77     21.24 o
   1   6  19       75.88       94.67     17.70 o
   2   6  19      188.42      207.04     25.42 o
  -2   7  19       70.60       59.80     31.91 o
  -1   7  19       78.30       82.45     23.02 o
   0   7  19       26.86       16.75     19.58 o
   1   7  19       71.31       78.78     21.60 o
   2   7  19       63.19       60.22     23.05 o
  -2   8  19      167.61      184.44     32.09 o
  -1   8  19       32.95       12.89     24.25 o
   0   8  19      414.57      446.99     26.49 o
   1   8  19       16.44       25.29     23.12 o
  -1   9  19        7.20        0.00     21.41 o
   0   9  19      187.89      213.57     26.12 o
   1   9  19       12.84       10.82     24.66 o
   0  10  19       92.35       82.43     24.10 o
  -2   0  20      676.23      615.80    110.97 o
   0   0  20     1295.30     1365.29     68.09 o
   2   0  20       62.21       57.70     30.30 o
  -3   1  20       42.57       56.61     27.46 o
  -2   1  20       85.88       99.44     25.26 o
  -1   1  20        1.80       13.26     17.79 o
   0   1  20        1.73        0.00     15.69 o
   1   1  20      186.81      190.41     15.58 o
   2   1  20       54.77       46.09     19.31 o
  -3   2  20      226.56      244.64     32.83 o
  -2   2  20       19.98       38.58     18.40 o
  -1   2  20      273.29      315.55     23.25 o
   0   2  20       10.94       10.34     14.38 o
   1   2  20      174.10      196.36     15.60 o
   2   2  20        0.47        8.70     19.75 o
  -3   3  20        2.34        0.00     27.40 o
  -2   3  20        8.01       29.38     19.20 o
  -1   3  20        1.39        0.93     18.94 o
   0   3  20      367.34      359.48     18.86 o
   1   3  20       14.08       20.97     13.10 o
   2   3  20      153.79      159.13     23.59 o
  -3   4  20       13.80        3.23     28.59 o
  -2   4  20      514.32      527.14     26.71 o
  -1   4  20      424.23      403.51     23.80 o
   0   4  20      250.58      300.01     21.26 o
   1   4  20        1.94       15.14     15.49 o
   2   4  20       22.86        0.00     23.11 o
  -3   5  20       57.01       60.52     32.63 o
  -2   5  20       75.15       76.06     25.28 o
  -1   5  20      139.56      134.66     20.23 o
   0   5  20       79.96       73.99     20.69 o
   1   5  20       94.96       93.28     17.50 o
   2   5  20        2.74       23.43     23.38 o
  -2   6  20      160.28      158.57     33.61 o
  -1   6  20      336.16      337.52     22.34 o
   0   6  20       47.32       51.01     19.55 o
   1   6  20      162.05      180.79     22.34 o
   2   6  20        9.41       45.46     22.89 o
  -2   7  20        3.68        6.06     32.24 o
  -1   7  20      106.30       85.90     25.16 o
   0   7  20       97.54       99.79     22.20 o
   1   7  20       40.22       51.91     24.54 o
  -2   8  20      116.96      139.63     37.05 o
  -1   8  20      245.58      290.75     24.25 o
   0   8  20      126.40      154.33     23.44 o
   1   8  20       78.82      115.97     26.36 o
  -1   9  20       86.74       75.44     22.82 o
   0   9  20       80.34       85.76     27.42 o
  -3   0  21      117.52      126.85     43.61 o
  -1   0  21       18.66       44.16     30.76 o
   1   0  21       37.24       14.58     18.81 o
  -3   1  21      104.08      112.68     30.26 o
  -2   1  21      234.37      223.64     28.55 o
  -1   1  21      133.12      161.00     21.62 o
   0   1  21      437.21      441.85     22.74 o
   1   1  21      142.60      170.51     15.36 o
   2   1  21       45.48       61.94     22.44 o
  -3   2  21       10.38       23.84     28.11 o
  -2   2  21      115.22      125.37     22.90 o
  -1   2  21       13.84       15.53     19.67 o
   0   2  21      202.59      212.89     17.42 o
   1   2  21      256.70      234.22     16.85 o
   2   2  21      107.39       79.38     20.59 o
  -3   3  21       45.43       62.64     27.94 o
  -2   3  21        5.08       11.09     20.84 o
  -1   3  21      426.91      459.13     26.41 o
   0   3  21       30.30       32.99     17.79 o
   1   3  21      617.76      624.99     23.22 o
   2   3  21      138.85      127.97     28.44 o
  -3   4  21       79.87       62.50     36.83 o
  -2   4  21        1.93        8.30     20.75 o
  -1   4  21       81.65       80.18     19.12 o
   0   4  21       43.05       42.61     17.95 o
   1   4  21        3.67       12.54     15.67 o
   2   4  21       22.33       31.08     24.07 o
  -2   5  21      298.01      254.94     32.10 o
  -1   5  21       17.54       27.93     19.13 o
   0   5  21      430.29      387.86     26.16 o
   1   5  21       23.16       25.00     16.41 o
   2   5  21       56.47       88.87     27.13 o
  -2   6  21       52.69       71.34     32.16 o
  -1   6  21       38.92       48.53     18.62 o
   0   6  21       21.73       27.93     19.19 o
   1   6  21       65.13       71.92     31.81 o
  -2   7  21       20.42       28.00     31.09 o
  -1   7  21      392.53      360.81     30.96 o
   0   7  21        0.98        7.93     22.04 o
   1   7  21      225.23      271.30     35.56 o
  -1   8  21      140.81      113.57     26.14 o
   0   8  21      171.48      143.94     22.08 o
   1   8  21        1.41       20.02     32.83 o
  -2   0  22      264.68      276.13     45.48 o
   0   0  22      841.59      807.25     42.54 o
   2   0  22      126.09      159.20     31.81 o
  -3   1  22       40.05       63.11     28.00 o
  -2   1  22      413.89      415.03     32.63 o
  -1   1  22       83.84       90.62     24.33 o
   0   1  22        1.31        9.20     15.85 o
   1   1  22       15.08       16.20     22.16 o
   2   1  22        0.58        0.00     19.66 o
  -3   2  22      208.47      231.17     33.94 o
  -2   2  22        6.54       14.68     21.16 o
  -1   2  22      313.33      326.42     24.67 o
   0   2  22      109.24      109.22     17.61 o
   1   2  22       44.83       60.48     20.62 o
   2   2  22       50.17       52.66     21.43 o
  -2   3  22       13.10        6.36     20.78 o
  -1   3  22       94.96       67.82     21.91 o
   0   3  22        8.93        7.25     17.75 o
   1   3  22      177.80      182.03     36.26 o
   2   3  22       12.35       26.51     27.73 o
  -2   4  22      140.90      112.05     26.20 o
  -1   4  22      153.89      141.05     22.31 o
   0   4  22      659.25      611.65     28.73 o
   1   4  22      171.96      195.75     28.73 o
   2   4  22       16.48       40.48     26.78 o
  -2   5  22      103.15       72.70     35.49 o
  -1   5  22      222.99      245.21     24.23 o
   0   5  22        1.63        6.17     20.21 o
   1   5  22        0.00       13.47     26.51 o
  -2   6  22       32.71       21.34     33.24 o
  -1   6  22      105.00      103.19     24.63 o
   0   6  22      105.69       91.20     21.83 o
   1   6  22      136.63      192.56     36.94 o
  -1   7  22       63.11       71.94     23.90 o
   0   7  22       95.35       90.33     23.64 o
   1   7  22       89.96       91.49     31.80 o
   0   8  22       16.84       35.85     22.11 o
  -1   0  23      610.59      554.95     42.04 o
   1   0  23       76.65       91.53     28.14 o
  -2   1  23       19.81       21.82     26.88 o
  -1   1  23       37.70       41.42     23.81 o
   0   1  23      107.37      111.06     18.23 o
   1   1  23      105.52      102.64     22.08 o
   2   1  23       48.34       64.21     22.30 o
  -2   2  23      467.33      480.80     34.30 o
  -1   2  23        0.17       10.48     20.68 o
   0   2  23      356.76      325.27     22.82 o
   1   2  23       22.89       18.37     27.41 o
   2   2  23       11.23       36.57     23.00 o
  -2   3  23        3.10        5.91     27.88 o
  -1   3  23      112.87      117.22     21.05 o
   0   3  23       37.19       31.16     18.42 o
   1   3  23       54.56       81.05     28.31 o
  -2   4  23       83.96      100.70     29.52 o
  -1   4  23      261.58      284.47     33.23 o
   0   4  23        2.92        2.21     21.61 o
   1   4  23       63.01       72.75     26.85 o
  -2   5  23       14.46        9.31     35.38 o
  -1   5  23        1.48       17.08     21.32 o
   0   5  23      202.71      213.68     24.81 o
   1   5  23        0.89        2.46     24.58 o
  -1   6  23       31.89       44.76     24.34 o
   0   6  23      135.96      112.58     23.03 o
   1   6  23        4.49       12.02     33.21 o
  -1   7  23       57.45       54.00     24.87 o
   0   7  23       37.06       37.95     23.64 o
  -2   0  24        4.28        0.00     45.22 o
   0   0  24        6.61        0.00     23.78 o
  -2   1  24      130.56      127.29     24.65 o
  -1   1  24      184.09      176.10     23.59 o
   0   1  24       68.71       75.82     20.12 o
   1   1  24      101.31      124.78     23.18 o
  -2   2  24        6.53       25.20     21.99 o
  -1   2  24       18.24       14.25     20.65 o
   0   2  24       15.28       14.48     17.88 o
   1   2  24       31.21       25.32     23.95 o
  -2   3  24      236.93      230.88     33.49 o
  -1   3  24      119.83       99.62     22.75 o
   0   3  24      301.22      275.12     23.62 o
   1   3  24      265.77      215.15     29.97 o
  -2   4  24      103.76      112.84     29.08 o
  -1   4  24      145.30      143.82     22.04 o
   0   4  24        1.12        8.86     22.12 o
   1   4  24      176.59      177.68     29.45 o
  -1   5  24      221.83      217.16     29.17 o
   0   5  24       34.36       26.06     23.25 o
  -1   6  24        7.14        3.23     24.33 o
   0   6  24       57.66       62.04     24.78 o
  -1   0  25      474.90      469.80     43.35 o
   1   0  25       93.42      163.59     31.72 o
  -2   1  25        6.18        0.00     23.82 o
  -1   1  25       21.77       11.71     21.02 o
   0   1  25        3.08        0.00     19.28 o
   1   1  25        9.45        4.67     23.71 o
  -1   2  25        1.11        8.23     21.26 o
   0   2  25      192.74      208.71     22.14 o
   1   2  25       46.89       26.87     27.92 o
  -1   3  25       80.97       80.04     23.04 o
   0   3  25       14.90       34.63     19.88 o
   1   3  25        0.90       12.79     26.76 o
  -1   4  25       40.99       55.14     21.23 o
   0   4  25       61.11       74.52     23.20 o
   0   0  26       31.61       44.17     27.05 o
  -1   1  26      110.04       85.97     23.99 o
   0   1  26       54.90       55.04     19.96 o
  -1   2  26       69.40       94.43     24.28 o
   0   2  26        0.55        1.22     21.96 o
   0   3  26       85.18       96.78     20.92 o
 
